# Supplementary material for: What factors are associated with the poor prognosis of anal adenocarcinoma compared with low-lying rectal adenocarcinoma based on a population analysis: A propensity score matching study
Source: PLoS One. 2019 Jul 30;14(7):e0219937. doi: 10.1371/journal.pone.0219937 (PMC6667147; doi:10.1371/journal.pone.0219937)
Supplement: S3 File — (XLSX) [file pone.0219937.s003.xlsx]

## Sheet: Sheet1
Patient ID	Year of diagnosis	Sex	Age at diagnosis	Race recode (W, B, AI, API)	Marital status at diagnosis	Site recode ICD-O-3/WHO 2008	ICD-O-3 Hist/behav, malignant	Primary Site - labeled	Grade	SEER modified AJCC stage 3rd (1988-2003)	Derived AJCC Stage Group, 6th ed (2004+)	Derived AJCC T, 7th ed (2010+)	T value - based on AJCC 3rd (1988-2003)	Derived AJCC T, 6th ed (2004+)	Derived AJCC N, 7th ed (2010+)	N value - based on AJCC 3rd (1988-2003)	Derived AJCC N, 6th ed (2004+)	RX Summ--Surg Prim Site (1998+)	RX Summ--Scope Reg LN Sur (2003+)	Scope of reg lymph nd surg (1998-2002)	RX Summ--Reg LN Examined (1998-2002)	CS tumor size (2004+)	CS extension (2004+)	CS Tumor Size/Ext Eval (2004+)	CS lymph nodes (2004+)	CS Reg Node Eval (2004+)	Regional nodes examined (1988+)	Regional nodes positive (1988+)	CS site-specific factor 1 (2004+ varying by schema)	Radiation sequence with surgery	Radiation	SEER cause-specific death classification	SEER other cause of death classification	Survival months	COD to site rec KM	Sequence number	Month of diagnosis	Chemotherapy recode (yes, no/unk)
4447930	2004	Female	58	White	Divorced	Rectum	8140/3: Adenocarcinoma, NOS	C20.9-Rectum, NOS	Moderately differentiated; Grade II	Blank(s)	IIIB	Blank(s)	Blank(s)	T3	Blank(s)	Blank(s)	N1	30	4 or more regional lymph nodes removed	Blank(s)	Blank(s)	40	450	3	300	3	25	2	10	No radiation and/or cancer-directed surgery	None	Alive or dead of other cause	Alive or dead due to cancer	116	Alive	One primary only	April	Yes
4448043	2004	Male	57	White	Married (including common law)	Rectum	8210/3: Adenocarcinoma in adenomatous polyp	C20.9-Rectum, NOS	Well differentiated; Grade I	Blank(s)	I	Blank(s)	Blank(s)	T1	Blank(s)	Blank(s)	N0	26	None	Blank(s)	Blank(s)	999	150	3	0	0	0	98	998	No radiation and/or cancer-directed surgery	None	Alive or dead of other cause	Alive or dead due to cancer	115	Alive	One primary only	May	No/Unknown
4448288	2004	Female	40	White	Married (including common law)	Rectum	8140/3: Adenocarcinoma, NOS	C20.9-Rectum, NOS	Moderately differentiated; Grade II	Blank(s)	IIIA	Blank(s)	Blank(s)	T2	Blank(s)	Blank(s)	N1	30	4 or more regional lymph nodes removed	Blank(s)	Blank(s)	30	200	3	300	3	6	1	998	No radiation and/or cancer-directed surgery	None	Alive or dead of other cause	Alive or dead due to cancer	118	Alive	One primary only	February	Yes
4448375	2004	Male	56	Asian or Pacific Islander	Married (including common law)	Rectum	8140/3: Adenocarcinoma, NOS	C20.9-Rectum, NOS	Moderately differentiated; Grade II	Blank(s)	IIA	Blank(s)	Blank(s)	T3	Blank(s)	Blank(s)	N0	30	4 or more regional lymph nodes removed	Blank(s)	Blank(s)	33	450	3	0	3	9	0	20	No radiation and/or cancer-directed surgery	None	Dead (attributable to this cancer dx)	Alive or dead due to cancer	107	Rectum and Rectosigmoid Junction	One primary only	March	No/Unknown
4448513	2004	Male	69	White	Single (never married)	Rectum	8140/3: Adenocarcinoma, NOS	C20.9-Rectum, NOS	Moderately differentiated; Grade II	Blank(s)	IIB	Blank(s)	Blank(s)	T4	Blank(s)	Blank(s)	N0	0	None	Blank(s)	Blank(s)	60	610	1	0	0	0	98	20	No radiation and/or cancer-directed surgery	Beam radiation	Dead (attributable to this cancer dx)	Alive or dead due to cancer	12	Rectum and Rectosigmoid Junction	One primary only	March	Yes
4450197	2004	Female	51	White	Divorced	Rectum	8140/3: Adenocarcinoma, NOS	C20.9-Rectum, NOS	Moderately differentiated; Grade II	Blank(s)	IIIC	Blank(s)	Blank(s)	T2	Blank(s)	Blank(s)	N2	50	4 or more regional lymph nodes removed	Blank(s)	Blank(s)	25	200	3	100	3	16	4	10	Radiation after surgery	Beam radiation	Alive or dead of other cause	Alive or dead due to cancer	113	Alive	One primary only	July	Yes
4450271	2004	Male	47	White	Married (including common law)	Rectum	8140/3: Adenocarcinoma, NOS	C20.9-Rectum, NOS	Moderately differentiated; Grade II	Blank(s)	IIA	Blank(s)	Blank(s)	T3	Blank(s)	Blank(s)	N0	0	None	Blank(s)	Blank(s)	999	400	0	0	0	0	98	20	No radiation and/or cancer-directed surgery	Beam radiation	Alive or dead of other cause	Alive or dead due to cancer	117	Alive	One primary only	March	Yes
4450273	2004	Female	43	White	Married (including common law)	Rectum	8140/3: Adenocarcinoma, NOS	C20.9-Rectum, NOS	Moderately differentiated; Grade II	Blank(s)	IIIB	Blank(s)	Blank(s)	T3	Blank(s)	Blank(s)	N1	30	1 to 3 regional lymph nodes removed	Blank(s)	Blank(s)	60	450	5	300	5	2	0	20	Radiation prior to surgery	Beam radiation	Alive or dead of other cause	Alive or dead due to cancer	119	Alive	One primary only	January	No/Unknown
4450316	2004	Male	70	White	Married (including common law)	Rectum	8140/3: Adenocarcinoma, NOS	C20.9-Rectum, NOS	Moderately differentiated; Grade II	Blank(s)	IIIB	Blank(s)	Blank(s)	T3	Blank(s)	Blank(s)	N1	50	4 or more regional lymph nodes removed	Blank(s)	Blank(s)	40	400	5	100	5	4	1	20	Radiation prior to surgery	Beam radiation	Alive or dead of other cause	Alive or dead due to cancer	117	Alive	One primary only	March	Yes
4450533	2004	Female	61	White	Married (including common law)	Rectum	8140/3: Adenocarcinoma, NOS	C20.9-Rectum, NOS	Moderately differentiated; Grade II	Blank(s)	IIA	Blank(s)	Blank(s)	T3	Blank(s)	Blank(s)	N0	50	1 to 3 regional lymph nodes removed	Blank(s)	Blank(s)	50	458	6	0	6	3	0	10	Radiation prior to surgery	Beam radiation	Dead (attributable to this cancer dx)	Alive or dead due to cancer	97	Rectum and Rectosigmoid Junction	One primary only	May	Yes
4451144	2004	Male	76	White	Married (including common law)	Rectum	8263/3: Adenocarcinoma in tubulovillous adenoma	C20.9-Rectum, NOS	Moderately differentiated; Grade II	Blank(s)	I	Blank(s)	Blank(s)	T2	Blank(s)	Blank(s)	N0	30	4 or more regional lymph nodes removed	Blank(s)	Blank(s)	37	200	3	0	3	5	0	998	No radiation and/or cancer-directed surgery	None	Dead (attributable to this cancer dx)	Alive or dead due to cancer	27	Rectum and Rectosigmoid Junction	One primary only	February	No/Unknown
4451266	2004	Male	64	Black	Married (including common law)	Rectum	8140/3: Adenocarcinoma, NOS	C20.9-Rectum, NOS	Poorly differentiated; Grade III	Blank(s)	IIB	Blank(s)	Blank(s)	T4	Blank(s)	Blank(s)	N0	50	4 or more regional lymph nodes removed	Blank(s)	Blank(s)	22	610	6	0	6	8	0	20	Radiation prior to surgery	Beam radiation	Alive or dead of other cause	Alive or dead due to cancer	117	Alive	One primary only	March	Yes
4451398	2004	Male	52	White	Single (never married)	Rectum	8210/3: Adenocarcinoma in adenomatous polyp	C20.9-Rectum, NOS	Moderately differentiated; Grade II	Blank(s)	I	Blank(s)	Blank(s)	T1	Blank(s)	Blank(s)	N0	26	1 to 3 regional lymph nodes removed	Blank(s)	Blank(s)	999	150	3	0	3	1	0	999	No radiation and/or cancer-directed surgery	None	Alive or dead of other cause	Alive or dead due to cancer	116	Alive	One primary only	April	No/Unknown
4452318	2004	Female	54	White	Married (including common law)	Rectum	8140/3: Adenocarcinoma, NOS	C20.9-Rectum, NOS	Moderately differentiated; Grade II	Blank(s)	IIIC	Blank(s)	Blank(s)	T3	Blank(s)	Blank(s)	N2	30	4 or more regional lymph nodes removed	Blank(s)	Blank(s)	25	450	5	300	5	8	5	999	Radiation prior to surgery	Beam radiation	Dead (attributable to this cancer dx)	Alive or dead due to cancer	20	Colon excluding Rectum	One primary only	February	Yes
4452342	2004	Male	70	White	Married (including common law)	Rectum	8140/3: Adenocarcinoma, NOS	C20.9-Rectum, NOS	Poorly differentiated; Grade III	Blank(s)	IIIB	Blank(s)	Blank(s)	T3	Blank(s)	Blank(s)	N1	30	4 or more regional lymph nodes removed	Blank(s)	Blank(s)	50	450	6	300	6	9	2	10	Radiation prior to surgery	Beam radiation	Dead (attributable to this cancer dx)	Alive or dead due to cancer	88	Colon excluding Rectum	One primary only	February	No/Unknown
4452392	2004	Male	71	Asian or Pacific Islander	Married (including common law)	Rectum	8140/3: Adenocarcinoma, NOS	C20.9-Rectum, NOS	Poorly differentiated; Grade III	Blank(s)	IIIB	Blank(s)	Blank(s)	T3	Blank(s)	Blank(s)	N1	30	1 to 3 regional lymph nodes removed	Blank(s)	Blank(s)	40	450	5	100	5	2	0	20	Radiation prior to surgery	Beam radiation	Alive or dead of other cause	Alive or dead due to cancer	118	Alive	One primary only	February	Yes
4452564	2004	Male	34	White	Married (including common law)	Rectum	8140/3: Adenocarcinoma, NOS	C20.9-Rectum, NOS	Moderately differentiated; Grade II	Blank(s)	I	Blank(s)	Blank(s)	T1	Blank(s)	Blank(s)	N0	30	4 or more regional lymph nodes removed	Blank(s)	Blank(s)	34	300	5	0	6	6	0	20	Radiation prior to surgery	Beam radiation	Alive or dead of other cause	Alive or dead due to cancer	117	Alive	One primary only	March	Yes
4466950	2004	Male	49	White	Married (including common law)	Rectum	8140/3: Adenocarcinoma, NOS	C20.9-Rectum, NOS	Moderately differentiated; Grade II	Blank(s)	IIIB	Blank(s)	Blank(s)	T3	Blank(s)	Blank(s)	N1	30	Sentinel node biopsy and lym nd removed same/unstated time	Blank(s)	Blank(s)	28	450	5	100	5	3	0	998	Radiation prior to surgery	Beam radiation	Alive or dead of other cause	Alive or dead due to cancer	102	Alive	One primary only	April	Yes
4467013	2004	Male	71	Asian or Pacific Islander	Married (including common law)	Rectum	8140/3: Adenocarcinoma, NOS	C20.9-Rectum, NOS	Poorly differentiated; Grade III	Blank(s)	IIA	Blank(s)	Blank(s)	T3	Blank(s)	Blank(s)	N0	50	4 or more regional lymph nodes removed	Blank(s)	Blank(s)	45	400	3	0	3	7	0	20	Radiation after surgery	Beam radiation	Alive or dead of other cause	Dead (attributable to causes other than this cancer dx)	38	State DC not available or state DC available but no COD	One primary only	February	No/Unknown
4467312	2004	Female	56	Asian or Pacific Islander	Divorced	Rectum	8140/3: Adenocarcinoma, NOS	C20.9-Rectum, NOS	Moderately differentiated; Grade II	Blank(s)	IIIA	Blank(s)	Blank(s)	T1	Blank(s)	Blank(s)	N1	27	4 or more regional lymph nodes removed	Blank(s)	Blank(s)	50	300	3	100	3	10	0	999	Radiation before and after surgery	Beam radiation	Alive or dead of other cause	Alive or dead due to cancer	115	Alive	One primary only	May	Yes
4467556	2004	Male	55	Asian or Pacific Islander	Married (including common law)	Rectum	8480/3: Mucinous adenocarcinoma	C20.9-Rectum, NOS	Poorly differentiated; Grade III	Blank(s)	IIIC	Blank(s)	Blank(s)	T3	Blank(s)	Blank(s)	N2	50	4 or more regional lymph nodes removed	Blank(s)	Blank(s)	39	450	3	200	3	10	10	20	Radiation prior to surgery	Radiation, NOS method or source not specified	Dead (attributable to this cancer dx)	Alive or dead due to cancer	8	Rectum and Rectosigmoid Junction	One primary only	April	Yes
4467566	2004	Male	57	Asian or Pacific Islander	Separated	Rectum	8210/3: Adenocarcinoma in adenomatous polyp	C20.9-Rectum, NOS	Moderately differentiated; Grade II	Blank(s)	I	Blank(s)	Blank(s)	T1	Blank(s)	Blank(s)	N0	26	None	Blank(s)	Blank(s)	999	160	3	0	0	0	98	998	No radiation and/or cancer-directed surgery	None	Alive or dead of other cause	Alive or dead due to cancer	19	Alive	One primary only	March	No/Unknown
4467628	2004	Male	62	White	Married (including common law)	Rectum	8140/3: Adenocarcinoma, NOS	C20.9-Rectum, NOS	Moderately differentiated; Grade II	Blank(s)	IIB	Blank(s)	Blank(s)	T4	Blank(s)	Blank(s)	N0	70	1 to 3 regional lymph nodes removed	Blank(s)	Blank(s)	120	610	5	0	5	2	0	10	Radiation prior to surgery	Beam radiation	Alive or dead of other cause	Alive or dead due to cancer	114	Alive	One primary only	June	Yes
4467881	2004	Female	55	Asian or Pacific Islander	Divorced	Rectum	8140/3: Adenocarcinoma, NOS	C20.9-Rectum, NOS	Moderately differentiated; Grade II	Blank(s)	IIA	Blank(s)	Blank(s)	T3	Blank(s)	Blank(s)	N0	30	4 or more regional lymph nodes removed	Blank(s)	Blank(s)	30	400	5	0	6	4	0	998	Radiation prior to surgery	Beam radiation	Alive or dead of other cause	Alive or dead due to cancer	117	Alive	One primary only	March	Yes
4467886	2004	Female	47	White	Divorced	Rectum	8140/3: Adenocarcinoma, NOS	C20.9-Rectum, NOS	Moderately differentiated; Grade II	Blank(s)	IIIC	Blank(s)	Blank(s)	T3	Blank(s)	Blank(s)	N2	30	4 or more regional lymph nodes removed	Blank(s)	Blank(s)	40	450	3	100	3	12	5	10	Radiation after surgery	Beam radiation	Dead (attributable to this cancer dx)	Alive or dead due to cancer	69	Rectum and Rectosigmoid Junction	One primary only	June	Yes
4468143	2004	Female	44	White	Divorced	Anus, Anal Canal and Anorectum	8070/3: Squamous cell carcinoma, NOS	C21.8-Overlapping lesion of rectum, anus, and anal canal	Moderately differentiated; Grade II	Blank(s)	I	Blank(s)	Blank(s)	T1	Blank(s)	Blank(s)	N0	0	None	Blank(s)	Blank(s)	15	300	1	0	0	0	98	Blank(s)	No radiation and/or cancer-directed surgery	Beam radiation	Alive or dead of other cause	Alive or dead due to cancer	118	Alive	One primary only	February	Yes
4471438	2004	Male	52	White	Married (including common law)	Rectum	8481/3: Mucin-producing adenocarcinoma	C20.9-Rectum, NOS	Poorly differentiated; Grade III	Blank(s)	IIIB	Blank(s)	Blank(s)	T3	Blank(s)	Blank(s)	N1	50	1 to 3 regional lymph nodes removed	Blank(s)	Blank(s)	60	400	6	100	6	3	0	20	Radiation prior to surgery	Beam radiation	Dead (attributable to this cancer dx)	Alive or dead due to cancer	23	Rectum and Rectosigmoid Junction	One primary only	September	Yes
4483152	2004	Male	58	White	Single (never married)	Rectum	8210/3: Adenocarcinoma in adenomatous polyp	C20.9-Rectum, NOS	Poorly differentiated; Grade III	Blank(s)	I	Blank(s)	Blank(s)	T1	Blank(s)	Blank(s)	N0	26	None	Blank(s)	Blank(s)	30	150	3	0	0	0	98	999	Radiation after surgery	Beam radiation	Dead (attributable to this cancer dx)	Alive or dead due to cancer	30	Colon excluding Rectum	One primary only	April	Yes
4484479	2004	Male	68	White	Married (including common law)	Rectum	8261/3: Adenocarcinoma in villous adenoma	C20.9-Rectum, NOS	Moderately differentiated; Grade II	Blank(s)	IIIB	Blank(s)	Blank(s)	T3	Blank(s)	Blank(s)	N1	30	4 or more regional lymph nodes removed	Blank(s)	Blank(s)	40	450	5	300	5	98	0	20	Radiation prior to surgery	Beam radiation	Dead (attributable to this cancer dx)	Alive or dead due to cancer	45	Rectum and Rectosigmoid Junction	One primary only	January	Yes
4485934	2004	Male	64	White	Single (never married)	Rectum	8140/3: Adenocarcinoma, NOS	C20.9-Rectum, NOS	Poorly differentiated; Grade III	Blank(s)	IIIB	Blank(s)	Blank(s)	T3	Blank(s)	Blank(s)	N1	30	4 or more regional lymph nodes removed	Blank(s)	Blank(s)	60	450	3	300	3	8	2	998	No radiation and/or cancer-directed surgery	None	Alive or dead of other cause	Dead (attributable to causes other than this cancer dx)	22	Hypertension without Heart Disease	One primary only	August	No/Unknown
4488494	2004	Female	65	White	Single (never married)	Rectum	8263/3: Adenocarcinoma in tubulovillous adenoma	C20.9-Rectum, NOS	Moderately differentiated; Grade II	Blank(s)	I	Blank(s)	Blank(s)	T1	Blank(s)	Blank(s)	N0	30	4 or more regional lymph nodes removed	Blank(s)	Blank(s)	14	160	3	0	3	10	0	997	No radiation and/or cancer-directed surgery	None	Alive or dead of other cause	Alive or dead due to cancer	112	Alive	One primary only	August	No/Unknown
4488496	2004	Male	50	White	Single (never married)	Rectum	8560/3: Adenosquamous carcinoma	C20.9-Rectum, NOS	Poorly differentiated; Grade III	Blank(s)	IIA	Blank(s)	Blank(s)	T3	Blank(s)	Blank(s)	N0	30	4 or more regional lymph nodes removed	Blank(s)	Blank(s)	50	400	5	0	5	6	0	999	Radiation prior to surgery	Beam radiation	Alive or dead of other cause	Alive or dead due to cancer	110	Alive	One primary only	October	Yes
4488598	2004	Female	51	White	Married (including common law)	Rectum	8210/3: Adenocarcinoma in adenomatous polyp	C20.9-Rectum, NOS	Moderately differentiated; Grade II	Blank(s)	IIIB	Blank(s)	Blank(s)	T3	Blank(s)	Blank(s)	N1	30	4 or more regional lymph nodes removed	Blank(s)	Blank(s)	20	400	3	300	3	12	1	20	Radiation after surgery	Radiation, NOS method or source not specified	Alive or dead of other cause	Alive or dead due to cancer	116	Alive	One primary only	April	Yes
4488602	2004	Male	73	White	Single (never married)	Rectum	8140/3: Adenocarcinoma, NOS	C20.9-Rectum, NOS	Moderately differentiated; Grade II	Blank(s)	IIIB	Blank(s)	Blank(s)	T3	Blank(s)	Blank(s)	N1	0	None	Blank(s)	Blank(s)	50	450	1	300	0	98	0	20	No radiation and/or cancer-directed surgery	Beam radiation	Alive or dead of other cause	Alive or dead due to cancer	114	Alive	One primary only	June	Yes
4488616	2004	Male	74	Asian or Pacific Islander	Married (including common law)	Rectum	8263/3: Adenocarcinoma in tubulovillous adenoma	C20.9-Rectum, NOS	Moderately differentiated; Grade II	Blank(s)	I	Blank(s)	Blank(s)	T2	Blank(s)	Blank(s)	N0	30	4 or more regional lymph nodes removed	Blank(s)	Blank(s)	18	200	3	0	3	6	0	20	No radiation and/or cancer-directed surgery	None	Alive or dead of other cause	Dead (attributable to causes other than this cancer dx)	65	Diseases of Heart	One primary only	June	No/Unknown
4488628	2004	Female	33	Asian or Pacific Islander	Married (including common law)	Rectum	8140/3: Adenocarcinoma, NOS	C20.9-Rectum, NOS	Moderately differentiated; Grade II	Blank(s)	IIIB	Blank(s)	Blank(s)	T3	Blank(s)	Blank(s)	N1	50	4 or more regional lymph nodes removed	Blank(s)	Blank(s)	40	400	5	100	5	5	0	10	Radiation prior to surgery	Beam radiation	Alive or dead of other cause	Alive or dead due to cancer	112	Alive	One primary only	August	Yes
4488643	2004	Male	67	White	Single (never married)	Anus, Anal Canal and Anorectum	8210/3: Adenocarcinoma in adenomatous polyp	C21.1-Anal canal	Poorly differentiated; Grade III	Blank(s)	II	Blank(s)	Blank(s)	T2	Blank(s)	Blank(s)	N0	26	None	Blank(s)	Blank(s)	40	300	3	0	0	0	98	Blank(s)	Radiation after surgery	Beam radiation	Alive or dead of other cause	Alive or dead due to cancer	116	Alive	One primary only	April	Yes
4489033	2004	Female	78	White	Widowed	Rectum	8263/3: Adenocarcinoma in tubulovillous adenoma	C20.9-Rectum, NOS	Moderately differentiated; Grade II	Blank(s)	I	Blank(s)	Blank(s)	T1	Blank(s)	Blank(s)	N0	30	1 to 3 regional lymph nodes removed	Blank(s)	Blank(s)	999	150	3	0	3	2	0	999	No radiation and/or cancer-directed surgery	None	Alive or dead of other cause	Dead (attributable to causes other than this cancer dx)	56	Diabetes Mellitus	One primary only	August	No/Unknown
4489186	2004	Male	41	White	Married (including common law)	Rectum	8140/3: Adenocarcinoma, NOS	C20.9-Rectum, NOS	Moderately differentiated; Grade II	Blank(s)	I	Blank(s)	Blank(s)	T2	Blank(s)	Blank(s)	N0	30	4 or more regional lymph nodes removed	Blank(s)	Blank(s)	40	200	3	0	3	5	0	20	Radiation after surgery	Beam radiation	Alive or dead of other cause	Alive or dead due to cancer	110	Alive	One primary only	October	Yes
4489417	2004	Male	60	White	Divorced	Rectum	8140/3: Adenocarcinoma, NOS	C20.9-Rectum, NOS	Moderately differentiated; Grade II	Blank(s)	IIB	Blank(s)	Blank(s)	T4	Blank(s)	Blank(s)	N0	70	4 or more regional lymph nodes removed	Blank(s)	Blank(s)	999	610	0	0	0	0	98	20	Radiation prior to surgery	Beam radiation	Alive or dead of other cause	Dead (attributable to causes other than this cancer dx)	13	Chronic Liver Disease and Cirrhosis	One primary only	May	Yes
4489420	2004	Male	57	White	Married (including common law)	Rectum	8140/3: Adenocarcinoma, NOS	C20.9-Rectum, NOS	Moderately differentiated; Grade II	Blank(s)	IIIB	Blank(s)	Blank(s)	T3	Blank(s)	Blank(s)	N1	30	Number of regional lymph nodes removed unknown	Blank(s)	Blank(s)	30	400	5	200	5	5	0	20	Radiation prior to surgery	Beam radiation	Alive or dead of other cause	Dead (attributable to causes other than this cancer dx)	76	Diseases of Heart	One primary only	June	Yes
4489432	2004	Male	57	White	Divorced	Rectum	8140/3: Adenocarcinoma, NOS	C20.9-Rectum, NOS	Moderately differentiated; Grade II	Blank(s)	IIIB	Blank(s)	Blank(s)	T3	Blank(s)	Blank(s)	N1	50	4 or more regional lymph nodes removed	Blank(s)	Blank(s)	40	455	6	110	6	10	1	10	Radiation before and after surgery	Beam radiation	Dead (attributable to this cancer dx)	Alive or dead due to cancer	91	Colon excluding Rectum	One primary only	July	Yes
4489476	2004	Male	60	White	Married (including common law)	Rectum	8140/3: Adenocarcinoma, NOS	C20.9-Rectum, NOS	Moderately differentiated; Grade II	Blank(s)	IIA	Blank(s)	Blank(s)	T3	Blank(s)	Blank(s)	N0	30	4 or more regional lymph nodes removed	Blank(s)	Blank(s)	999	450	5	0	6	6	0	998	Radiation after surgery	Beam radiation	Alive or dead of other cause	Alive or dead due to cancer	112	Alive	One primary only	August	Yes
4489506	2004	Male	39	White	Married (including common law)	Anus, Anal Canal and Anorectum	8051/3: Verrucous carcinoma, NOS	C21.1-Anal canal	Well differentiated; Grade I	Blank(s)	IIIA	Blank(s)	Blank(s)	T4	Blank(s)	Blank(s)	N0	60	Number of regional lymph nodes removed unknown	Blank(s)	Blank(s)	165	800	3	0	3	15	0	Blank(s)	Radiation after surgery	Beam radiation	Alive or dead of other cause	Dead (attributable to causes other than this cancer dx)	5	Other Cause of Death	One primary only	May	Yes
4489561	2004	Male	55	White	Married (including common law)	Rectum	8140/3: Adenocarcinoma, NOS	C20.9-Rectum, NOS	Moderately differentiated; Grade II	Blank(s)	I	Blank(s)	Blank(s)	T2	Blank(s)	Blank(s)	N0	50	1 to 3 regional lymph nodes removed	Blank(s)	Blank(s)	9	200	3	0	3	3	0	10	Radiation prior to surgery	Radiation, NOS method or source not specified	Dead (attributable to this cancer dx)	Alive or dead due to cancer	41	Rectum and Rectosigmoid Junction	One primary only	June	Yes
4489635	2004	Male	52	White	Married (including common law)	Anus, Anal Canal and Anorectum	8051/3: Verrucous carcinoma, NOS	C21.0-Anus, NOS	Moderately differentiated; Grade II	Blank(s)	II	Blank(s)	Blank(s)	T2	Blank(s)	Blank(s)	N0	27	None	Blank(s)	Blank(s)	40	400	3	0	0	0	98	Blank(s)	Radiation after surgery	Beam radiation	Alive or dead of other cause	Dead (attributable to causes other than this cancer dx)	64	Other Cause of Death	One primary only	June	Yes
4489678	2004	Female	45	White	Married (including common law)	Rectum	8140/3: Adenocarcinoma, NOS	C20.9-Rectum, NOS	Moderately differentiated; Grade II	Blank(s)	I	Blank(s)	Blank(s)	T2	Blank(s)	Blank(s)	N0	30	1 to 3 regional lymph nodes removed	Blank(s)	Blank(s)	50	200	5	0	5	3	0	20	Radiation prior to surgery	Beam radiation	Alive or dead of other cause	Alive or dead due to cancer	114	Alive	One primary only	June	Yes
4489688	2004	Female	47	White	Married (including common law)	Rectum	8071/3: Squamous cell carcinoma, keratinizing, NOS	C20.9-Rectum, NOS	Poorly differentiated; Grade III	Blank(s)	I	Blank(s)	Blank(s)	T1	Blank(s)	Blank(s)	N0	0	None	Blank(s)	Blank(s)	999	300	0	0	0	0	98	20	No radiation and/or cancer-directed surgery	Beam radiation	Dead (attributable to this cancer dx)	Alive or dead due to cancer	87	Anus, Anal Canal and Anorectum	One primary only	September	Yes
4489692	2004	Male	61	White	Married (including common law)	Rectum	8481/3: Mucin-producing adenocarcinoma	C20.9-Rectum, NOS	Poorly differentiated; Grade III	Blank(s)	IIIC	Blank(s)	Blank(s)	T3	Blank(s)	Blank(s)	N2	50	4 or more regional lymph nodes removed	Blank(s)	Blank(s)	60	450	6	100	6	12	8	999	Radiation prior to surgery	Beam radiation	Dead (attributable to this cancer dx)	Alive or dead due to cancer	24	Rectum and Rectosigmoid Junction	One primary only	August	Yes
4489840	2004	Female	70	White	Married (including common law)	Anus, Anal Canal and Anorectum	8083/3: Basaloid squamous cell carcinoma	C21.1-Anal canal	Poorly differentiated; Grade III	Blank(s)	I	Blank(s)	Blank(s)	T1	Blank(s)	Blank(s)	N0	27	None	Blank(s)	Blank(s)	10	100	3	0	0	0	98	Blank(s)	Radiation after surgery	Beam radiation	Alive or dead of other cause	Alive or dead due to cancer	115	Alive	One primary only	May	Yes
4489877	2004	Male	49	Asian or Pacific Islander	Married (including common law)	Rectum	8140/3: Adenocarcinoma, NOS	C20.9-Rectum, NOS	Moderately differentiated; Grade II	Blank(s)	IIIB	Blank(s)	Blank(s)	T3	Blank(s)	Blank(s)	N1	50	4 or more regional lymph nodes removed	Blank(s)	Blank(s)	60	400	0	100	3	7	1	998	Radiation prior to surgery	Beam radiation	Alive or dead of other cause	Alive or dead due to cancer	115	Alive	One primary only	May	Yes
4489956	2004	Female	37	White	Single (never married)	Anus, Anal Canal and Anorectum	8070/3: Squamous cell carcinoma, NOS	C21.1-Anal canal	Well differentiated; Grade I	Blank(s)	II	Blank(s)	Blank(s)	T2	Blank(s)	Blank(s)	N0	27	None	Blank(s)	Blank(s)	45	300	1	0	1	0	98	Blank(s)	Radiation after surgery	Beam radiation	Alive or dead of other cause	Alive or dead due to cancer	118	Alive	One primary only	February	Yes
4489966	2004	Female	46	White	Married (including common law)	Anus, Anal Canal and Anorectum	8124/3: Cloacogenic carcinoma	C21.2-Cloacogenic zone	Poorly differentiated; Grade III	Blank(s)	I	Blank(s)	Blank(s)	T1	Blank(s)	Blank(s)	N0	27	None	Blank(s)	Blank(s)	12	300	3	0	0	0	98	Blank(s)	Radiation after surgery	Beam radiation	Dead (attributable to this cancer dx)	Alive or dead due to cancer	32	Anus, Anal Canal and Anorectum	One primary only	April	Yes
4490076	2004	Female	50	White	Married (including common law)	Anus, Anal Canal and Anorectum	8070/3: Squamous cell carcinoma, NOS	C21.1-Anal canal	Poorly differentiated; Grade III	Blank(s)	IIIA	Blank(s)	Blank(s)	T3	Blank(s)	Blank(s)	N1	0	None	Blank(s)	Blank(s)	60	400	1	100	0	0	98	Blank(s)	No radiation and/or cancer-directed surgery	Beam radiation	Dead (attributable to this cancer dx)	Alive or dead due to cancer	46	Anus, Anal Canal and Anorectum	One primary only	May	Yes
4490156	2004	Female	52	White	Divorced	Anus, Anal Canal and Anorectum	8124/3: Cloacogenic carcinoma	C21.2-Cloacogenic zone	Poorly differentiated; Grade III	Blank(s)	II	Blank(s)	Blank(s)	T3	Blank(s)	Blank(s)	N0	0	None	Blank(s)	Blank(s)	57	400	1	0	1	0	98	Blank(s)	No radiation and/or cancer-directed surgery	Beam radiation	Alive or dead of other cause	Alive or dead due to cancer	116	Alive	One primary only	April	Yes
4490524	2004	Male	66	White	Married (including common law)	Rectum	8140/3: Adenocarcinoma, NOS	C20.9-Rectum, NOS	Moderately differentiated; Grade II	Blank(s)	I	Blank(s)	Blank(s)	T2	Blank(s)	Blank(s)	N0	50	4 or more regional lymph nodes removed	Blank(s)	Blank(s)	60	200	3	0	3	32	0	20	No radiation and/or cancer-directed surgery	None	Alive or dead of other cause	Alive or dead due to cancer	116	Alive	One primary only	April	No/Unknown
4490679	2004	Male	78	Black	Married (including common law)	Rectum	8140/3: Adenocarcinoma, NOS	C20.9-Rectum, NOS	Well differentiated; Grade I	Blank(s)	IIA	Blank(s)	Blank(s)	T3	Blank(s)	Blank(s)	N0	30	4 or more regional lymph nodes removed	Blank(s)	Blank(s)	75	450	3	0	3	12	0	10	Radiation after surgery	Beam radiation	Dead (attributable to this cancer dx)	Alive or dead due to cancer	18	Colon excluding Rectum	One primary only	August	Yes
4491217	2004	Male	45	White	Single (never married)	Rectum	8140/3: Adenocarcinoma, NOS	C20.9-Rectum, NOS	Moderately differentiated; Grade II	Blank(s)	IIB	Blank(s)	Blank(s)	T4	Blank(s)	Blank(s)	N0	30	1 to 3 regional lymph nodes removed	Blank(s)	Blank(s)	999	610	3	0	6	1	0	998	Intraoperative radiation	Beam radiation	Dead (attributable to this cancer dx)	Alive or dead due to cancer	19	Rectum and Rectosigmoid Junction	One primary only	February	Yes
4491238	2004	Male	50	Asian or Pacific Islander	Married (including common law)	Rectum	8263/3: Adenocarcinoma in tubulovillous adenoma	C20.9-Rectum, NOS	Moderately differentiated; Grade II	Blank(s)	IIIA	Blank(s)	Blank(s)	T1	Blank(s)	Blank(s)	N1	30	4 or more regional lymph nodes removed	Blank(s)	Blank(s)	17	160	3	300	3	5	1	20	Radiation after surgery	Beam radiation	Alive or dead of other cause	Alive or dead due to cancer	117	Alive	One primary only	March	Yes
4491362	2004	Female	61	White	Single (never married)	Anus, Anal Canal and Anorectum	8083/3: Basaloid squamous cell carcinoma	C21.0-Anus, NOS	Moderately differentiated; Grade II	Blank(s)	I	Blank(s)	Blank(s)	T1	Blank(s)	Blank(s)	N0	27	None	Blank(s)	Blank(s)	15	400	3	0	0	0	98	Blank(s)	Radiation after surgery	Beam radiation	Alive or dead of other cause	Alive or dead due to cancer	118	Alive	One primary only	February	Yes
4491364	2004	Male	49	White	Single (never married)	Anus, Anal Canal and Anorectum	8070/3: Squamous cell carcinoma, NOS	C21.1-Anal canal	Moderately differentiated; Grade II	Blank(s)	IIIA	Blank(s)	Blank(s)	T2	Blank(s)	Blank(s)	N1	60	4 or more regional lymph nodes removed	Blank(s)	Blank(s)	30	400	5	600	6	8	2	Blank(s)	Radiation prior to surgery	Beam radiation	Dead (attributable to this cancer dx)	Alive or dead due to cancer	16	Other Infectious and Parasitic Diseases including HIV	One primary only	January	Yes
4491393	2004	Male	64	White	Married (including common law)	Rectum	8140/3: Adenocarcinoma, NOS	C20.9-Rectum, NOS	Moderately differentiated; Grade II	Blank(s)	IIIB	Blank(s)	Blank(s)	T3	Blank(s)	Blank(s)	N1	30	4 or more regional lymph nodes removed	Blank(s)	Blank(s)	999	450	3	100	3	11	3	999	Radiation prior to surgery	Beam radiation	Alive or dead of other cause	Alive or dead due to cancer	116	Alive	One primary only	April	Yes
4491437	2004	Female	55	White	Married (including common law)	Rectum	8140/3: Adenocarcinoma, NOS	C20.9-Rectum, NOS	Poorly differentiated; Grade III	Blank(s)	IIA	Blank(s)	Blank(s)	T3	Blank(s)	Blank(s)	N0	30	4 or more regional lymph nodes removed	Blank(s)	Blank(s)	70	400	5	0	5	4	0	20	Radiation prior to surgery	Beam radiation	Dead (attributable to this cancer dx)	Alive or dead due to cancer	76	Miscellaneous Malignant Cancer	One primary only	October	Yes
4492901	2004	Female	63	Asian or Pacific Islander	Divorced	Rectum	8140/3: Adenocarcinoma, NOS	C20.9-Rectum, NOS	Moderately differentiated; Grade II	Blank(s)	IIIB	Blank(s)	Blank(s)	T3	Blank(s)	Blank(s)	N1	30	None	Blank(s)	Blank(s)	50	450	3	100	1	0	98	10	Radiation prior to surgery	Beam radiation	Alive or dead of other cause	Dead (attributable to causes other than this cancer dx)	58	Diabetes Mellitus	One primary only	July	Yes
4493266	2004	Male	79	White	Married (including common law)	Rectum	8140/3: Adenocarcinoma, NOS	C20.9-Rectum, NOS	Poorly differentiated; Grade III	Blank(s)	I	Blank(s)	Blank(s)	T2	Blank(s)	Blank(s)	N0	27	None	Blank(s)	Blank(s)	999	200	3	0	0	0	98	10	Radiation after surgery	Beam radiation	Dead (attributable to this cancer dx)	Alive or dead due to cancer	20	Colon excluding Rectum	One primary only	January	No/Unknown
4493468	2004	Male	51	Asian or Pacific Islander	Married (including common law)	Rectum	8140/3: Adenocarcinoma, NOS	C20.9-Rectum, NOS	Moderately differentiated; Grade II	Blank(s)	IIA	Blank(s)	Blank(s)	T3	Blank(s)	Blank(s)	N0	50	1 to 3 regional lymph nodes removed	Blank(s)	Blank(s)	40	400	3	0	3	2	0	10	Radiation after surgery	Beam radiation	Alive or dead of other cause	Alive or dead due to cancer	117	Alive	One primary only	March	Yes
4493546	2004	Female	77	Black	Married (including common law)	Rectum	8140/3: Adenocarcinoma, NOS	C20.9-Rectum, NOS	Moderately differentiated; Grade II	Blank(s)	I	Blank(s)	Blank(s)	T1	Blank(s)	Blank(s)	N0	27	None	Blank(s)	Blank(s)	60	160	6	0	0	0	98	10	Radiation after surgery	Beam radiation	Alive or dead of other cause	Dead (attributable to causes other than this cancer dx)	86	Other Cause of Death	One primary only	June	Yes
4493562	2004	Male	47	White	Single (never married)	Anus, Anal Canal and Anorectum	8070/3: Squamous cell carcinoma, NOS	C21.0-Anus, NOS	Moderately differentiated; Grade II	Blank(s)	II	Blank(s)	Blank(s)	T2	Blank(s)	Blank(s)	N0	27	None	Blank(s)	Blank(s)	25	100	3	0	0	0	98	Blank(s)	Radiation after surgery	Beam radiation	Alive or dead of other cause	Alive or dead due to cancer	114	Alive	One primary only	June	Yes
4499484	2004	Female	77	White	Divorced	Rectum	8140/3: Adenocarcinoma, NOS	C20.9-Rectum, NOS	Moderately differentiated; Grade II	Blank(s)	I	Blank(s)	Blank(s)	T1	Blank(s)	Blank(s)	N0	30	4 or more regional lymph nodes removed	Blank(s)	Blank(s)	16	160	3	0	3	6	0	998	No radiation and/or cancer-directed surgery	None	Alive or dead of other cause	Dead (attributable to causes other than this cancer dx)	103	Septicemia	One primary only	September	No/Unknown
4499487	2004	Male	64	White	Married (including common law)	Rectum	8070/3: Squamous cell carcinoma, NOS	C20.9-Rectum, NOS	Poorly differentiated; Grade III	Blank(s)	I	Blank(s)	Blank(s)	T1	Blank(s)	Blank(s)	N0	0	None	Blank(s)	Blank(s)	999	300	0	0	0	0	98	998	No radiation and/or cancer-directed surgery	Beam radiation	Alive or dead of other cause	Alive or dead due to cancer	111	Alive	One primary only	September	Yes
4500015	2004	Female	54	White	Married (including common law)	Rectum	8140/3: Adenocarcinoma, NOS	C20.9-Rectum, NOS	Moderately differentiated; Grade II	Blank(s)	IIIB	Blank(s)	Blank(s)	T3	Blank(s)	Blank(s)	N1	30	1 to 3 regional lymph nodes removed	Blank(s)	Blank(s)	25	400	3	100	1	3	0	10	Radiation prior to surgery	Beam radiation	Alive or dead of other cause	Alive or dead due to cancer	116	Alive	One primary only	April	Yes
4500621	2004	Male	70	White	Single (never married)	Rectum	8140/3: Adenocarcinoma, NOS	C20.9-Rectum, NOS	Poorly differentiated; Grade III	Blank(s)	IIA	Blank(s)	Blank(s)	T3	Blank(s)	Blank(s)	N0	50	4 or more regional lymph nodes removed	Blank(s)	Blank(s)	75	450	3	0	3	8	0	998	Radiation after surgery	Beam radiation	Dead (attributable to this cancer dx)	Alive or dead due to cancer	12	Rectum and Rectosigmoid Junction	One primary only	May	No/Unknown
4501228	2004	Male	74	White	Separated	Rectum	8140/3: Adenocarcinoma, NOS	C20.9-Rectum, NOS	Moderately differentiated; Grade II	Blank(s)	IIA	Blank(s)	Blank(s)	T3	Blank(s)	Blank(s)	N0	0	None	Blank(s)	Blank(s)	60	458	6	0	6	4	0	30	No radiation and/or cancer-directed surgery	Beam radiation	Alive or dead of other cause	Alive or dead due to cancer	95	Alive	One primary only	February	Yes
4501265	2004	Female	75	White	Married (including common law)	Rectum	8140/3: Adenocarcinoma, NOS	C20.9-Rectum, NOS	Moderately differentiated; Grade II	Blank(s)	IIA	Blank(s)	Blank(s)	T3	Blank(s)	Blank(s)	N0	50	None	Blank(s)	Blank(s)	39	400	1	0	0	0	98	10	Radiation prior to surgery	Beam radiation	Alive or dead of other cause	Alive or dead due to cancer	114	Alive	One primary only	June	Yes
4501344	2004	Male	71	Black	Divorced	Rectum	8140/3: Adenocarcinoma, NOS	C20.9-Rectum, NOS	Moderately differentiated; Grade II	Blank(s)	IIIB	Blank(s)	Blank(s)	T3	Blank(s)	Blank(s)	N1	30	4 or more regional lymph nodes removed	Blank(s)	Blank(s)	28	400	3	100	3	29	1	998	No radiation and/or cancer-directed surgery	None	Alive or dead of other cause	Dead (attributable to causes other than this cancer dx)	82	Diseases of Heart	One primary only	May	No/Unknown
4501373	2004	Male	49	White	Married (including common law)	Rectum	8140/3: Adenocarcinoma, NOS	C20.9-Rectum, NOS	Moderately differentiated; Grade II	Blank(s)	IIIC	Blank(s)	Blank(s)	T3	Blank(s)	Blank(s)	N2	30	4 or more regional lymph nodes removed	Blank(s)	Blank(s)	45	450	3	200	3	28	8	20	Radiation after surgery	Beam radiation	Alive or dead of other cause	Alive or dead due to cancer	118	Alive	One primary only	February	Yes
4501458	2004	Male	54	White	Single (never married)	Anus, Anal Canal and Anorectum	8070/3: Squamous cell carcinoma, NOS	C21.0-Anus, NOS	Moderately differentiated; Grade II	Blank(s)	I	Blank(s)	Blank(s)	T1	Blank(s)	Blank(s)	N0	27	None	Blank(s)	Blank(s)	15	400	3	0	0	0	98	Blank(s)	No radiation and/or cancer-directed surgery	None	Dead (attributable to this cancer dx)	Alive or dead due to cancer	42	Other Cause of Death	One primary only	February	No/Unknown
4502108	2004	Male	48	White	Single (never married)	Anus, Anal Canal and Anorectum	8070/3: Squamous cell carcinoma, NOS	C21.1-Anal canal	Moderately differentiated; Grade II	Blank(s)	IIIA	Blank(s)	Blank(s)	T1	Blank(s)	Blank(s)	N1	20	None	Blank(s)	Blank(s)	10	160	1	100	1	0	98	Blank(s)	Radiation after surgery	Beam radiation	Alive or dead of other cause	Alive or dead due to cancer	115	Alive	One primary only	May	Yes
4502127	2004	Female	56	Black	Married (including common law)	Anus, Anal Canal and Anorectum	8070/3: Squamous cell carcinoma, NOS	C21.0-Anus, NOS	Poorly differentiated; Grade III	Blank(s)	II	Blank(s)	Blank(s)	T2	Blank(s)	Blank(s)	N0	0	None	Blank(s)	Blank(s)	50	400	1	0	0	0	98	Blank(s)	No radiation and/or cancer-directed surgery	Beam radiation	Dead (attributable to this cancer dx)	Alive or dead due to cancer	109	Colon excluding Rectum	One primary only	July	Yes
4502965	2004	Female	41	White	Married (including common law)	Rectum	8140/3: Adenocarcinoma, NOS	C20.9-Rectum, NOS	Moderately differentiated; Grade II	Blank(s)	IIIB	Blank(s)	Blank(s)	T3	Blank(s)	Blank(s)	N1	30	4 or more regional lymph nodes removed	Blank(s)	Blank(s)	45	450	3	300	3	11	2	10	Radiation after surgery	Beam radiation	Alive or dead of other cause	Alive or dead due to cancer	115	Alive	One primary only	May	Yes
4502968	2004	Female	76	White	Married (including common law)	Rectum	8140/3: Adenocarcinoma, NOS	C20.9-Rectum, NOS	Moderately differentiated; Grade II	Blank(s)	IIIB	Blank(s)	Blank(s)	T3	Blank(s)	Blank(s)	N1	30	4 or more regional lymph nodes removed	Blank(s)	Blank(s)	40	400	3	100	3	7	2	10	Radiation after surgery	Beam radiation	Dead (attributable to this cancer dx)	Alive or dead due to cancer	48	Rectum and Rectosigmoid Junction	One primary only	December	Yes
4503051	2004	Male	73	White	Married (including common law)	Rectum	8140/3: Adenocarcinoma, NOS	C20.9-Rectum, NOS	Moderately differentiated; Grade II	Blank(s)	IIIC	Blank(s)	Blank(s)	T4	Blank(s)	Blank(s)	N2	30	4 or more regional lymph nodes removed	Blank(s)	Blank(s)	35	610	3	300	3	43	14	998	No radiation and/or cancer-directed surgery	None	Dead (attributable to this cancer dx)	Alive or dead due to cancer	32	Colon excluding Rectum	One primary only	September	Yes
4503446	2004	Male	57	White	Married (including common law)	Rectum	8480/3: Mucinous adenocarcinoma	C20.9-Rectum, NOS	Moderately differentiated; Grade II	Blank(s)	IIIB	Blank(s)	Blank(s)	T3	Blank(s)	Blank(s)	N1	30	4 or more regional lymph nodes removed	Blank(s)	Blank(s)	999	450	6	100	3	11	2	20	Radiation prior to surgery	Beam radiation	Dead (attributable to this cancer dx)	Alive or dead due to cancer	26	Rectum and Rectosigmoid Junction	One primary only	February	Yes
4503455	2004	Female	66	White	Married (including common law)	Rectum	8210/3: Adenocarcinoma in adenomatous polyp	C20.9-Rectum, NOS	Moderately differentiated; Grade II	Blank(s)	I	Blank(s)	Blank(s)	T1	Blank(s)	Blank(s)	N0	26	None	Blank(s)	Blank(s)	999	160	3	0	0	0	98	10	No radiation and/or cancer-directed surgery	None	Dead (attributable to this cancer dx)	Alive or dead due to cancer	79	Colon excluding Rectum	One primary only	July	No/Unknown
4503499	2004	Male	75	Asian or Pacific Islander	Married (including common law)	Rectum	8263/3: Adenocarcinoma in tubulovillous adenoma	C20.9-Rectum, NOS	Moderately differentiated; Grade II	Blank(s)	I	Blank(s)	Blank(s)	T2	Blank(s)	Blank(s)	N0	26	None	Blank(s)	Blank(s)	999	200	3	0	0	0	98	999	No radiation and/or cancer-directed surgery	None	Alive or dead of other cause	Alive or dead due to cancer	99	Alive	One primary only	July	No/Unknown
4503687	2004	Male	52	White	Widowed	Anus, Anal Canal and Anorectum	8070/3: Squamous cell carcinoma, NOS	C21.0-Anus, NOS	Moderately differentiated; Grade II	Blank(s)	IIIB	Blank(s)	Blank(s)	T2	Blank(s)	Blank(s)	N3	0	None	Blank(s)	Blank(s)	40	400	1	510	0	0	98	Blank(s)	No radiation and/or cancer-directed surgery	Beam radiation	Alive or dead of other cause	Alive or dead due to cancer	110	Alive	One primary only	October	Yes
4503728	2004	Female	61	Black	Married (including common law)	Rectum	8140/3: Adenocarcinoma, NOS	C20.9-Rectum, NOS	Moderately differentiated; Grade II	Blank(s)	I	Blank(s)	Blank(s)	T2	Blank(s)	Blank(s)	N0	30	4 or more regional lymph nodes removed	Blank(s)	Blank(s)	45	200	3	0	3	16	0	10	No radiation and/or cancer-directed surgery	None	Alive or dead of other cause	Alive or dead due to cancer	110	Alive	One primary only	October	No/Unknown
4504044	2004	Male	59	White	Married (including common law)	Rectum	8140/3: Adenocarcinoma, NOS	C20.9-Rectum, NOS	Moderately differentiated; Grade II	Blank(s)	I	Blank(s)	Blank(s)	T1	Blank(s)	Blank(s)	N0	30	4 or more regional lymph nodes removed	Blank(s)	Blank(s)	30	300	0	0	0	4	0	10	Radiation before and after surgery	Beam radiation	Alive or dead of other cause	Alive or dead due to cancer	109	Alive	One primary only	November	Yes
4504757	2004	Male	74	White	Divorced	Rectum	8140/3: Adenocarcinoma, NOS	C20.9-Rectum, NOS	Moderately differentiated; Grade II	Blank(s)	IIIB	Blank(s)	Blank(s)	T3	Blank(s)	Blank(s)	N1	30	4 or more regional lymph nodes removed	Blank(s)	Blank(s)	40	400	6	300	6	7	1	998	Radiation prior to surgery	Beam radiation	Alive or dead of other cause	Dead (attributable to causes other than this cancer dx)	37	Diseases of Heart	One primary only	October	Yes
4505280	2004	Male	58	Black	Married (including common law)	Rectum	8140/3: Adenocarcinoma, NOS	C20.9-Rectum, NOS	Moderately differentiated; Grade II	Blank(s)	IIA	Blank(s)	Blank(s)	T3	Blank(s)	Blank(s)	N0	30	4 or more regional lymph nodes removed	Blank(s)	Blank(s)	120	400	3	0	3	22	0	998	No radiation and/or cancer-directed surgery	None	Dead (attributable to this cancer dx)	Alive or dead due to cancer	103	Colon excluding Rectum	One primary only	July	No/Unknown
4505389	2004	Male	47	White	Married (including common law)	Rectum	8140/3: Adenocarcinoma, NOS	C20.9-Rectum, NOS	Moderately differentiated; Grade II	Blank(s)	IIIB	Blank(s)	Blank(s)	T3	Blank(s)	Blank(s)	N1	50	4 or more regional lymph nodes removed	Blank(s)	Blank(s)	999	400	1	100	1	6	2	10	Radiation prior to surgery	Beam radiation	Dead (attributable to this cancer dx)	Alive or dead due to cancer	30	Rectum and Rectosigmoid Junction	One primary only	November	Yes
4505652	2004	Male	49	White	Married (including common law)	Rectum	8140/3: Adenocarcinoma, NOS	C20.9-Rectum, NOS	Moderately differentiated; Grade II	Blank(s)	IIIA	Blank(s)	Blank(s)	T1	Blank(s)	Blank(s)	N1	30	4 or more regional lymph nodes removed	Blank(s)	Blank(s)	40	300	3	200	0	9	0	20	Radiation prior to surgery	Beam radiation	Alive or dead of other cause	Alive or dead due to cancer	108	Alive	One primary only	December	Yes
4505770	2004	Male	77	Asian or Pacific Islander	Married (including common law)	Rectum	8140/3: Adenocarcinoma, NOS	C20.9-Rectum, NOS	Well differentiated; Grade I	Blank(s)	IIA	Blank(s)	Blank(s)	T3	Blank(s)	Blank(s)	N0	50	4 or more regional lymph nodes removed	Blank(s)	Blank(s)	30	400	3	0	3	7	0	10	Radiation prior to surgery	Beam radiation	Alive or dead of other cause	Dead (attributable to causes other than this cancer dx)	32	State DC not available or state DC available but no COD	One primary only	November	Yes
4506480	2004	Male	39	Asian or Pacific Islander	Married (including common law)	Rectum	8140/3: Adenocarcinoma, NOS	C20.9-Rectum, NOS	Moderately differentiated; Grade II	Blank(s)	IIIC	Blank(s)	Blank(s)	T4	Blank(s)	Blank(s)	N2	60	4 or more regional lymph nodes removed	Blank(s)	Blank(s)	70	610	6	100	6	19	6	10	Radiation prior to surgery	Beam radiation	Alive or dead of other cause	Alive or dead due to cancer	109	Alive	One primary only	November	Yes
4506619	2004	Male	51	White	Married (including common law)	Rectum	8140/3: Adenocarcinoma, NOS	C20.9-Rectum, NOS	Moderately differentiated; Grade II	Blank(s)	IIA	Blank(s)	Blank(s)	T3	Blank(s)	Blank(s)	N0	30	4 or more regional lymph nodes removed	Blank(s)	Blank(s)	80	450	5	0	3	8	0	998	Radiation prior to surgery	Beam radiation	Dead (attributable to this cancer dx)	Alive or dead due to cancer	52	Colon excluding Rectum	One primary only	November	Yes
4507129	2004	Female	55	Asian or Pacific Islander	Married (including common law)	Rectum	8140/3: Adenocarcinoma, NOS	C20.9-Rectum, NOS	Moderately differentiated; Grade II	Blank(s)	I	Blank(s)	Blank(s)	T2	Blank(s)	Blank(s)	N0	30	4 or more regional lymph nodes removed	Blank(s)	Blank(s)	999	200	6	0	6	14	0	998	Radiation prior to surgery	Beam radiation	Alive or dead of other cause	Alive or dead due to cancer	109	Alive	One primary only	November	Yes
4507236	2004	Male	60	White	Married (including common law)	Rectum	8140/3: Adenocarcinoma, NOS	C20.9-Rectum, NOS	Moderately differentiated; Grade II	Blank(s)	IIA	Blank(s)	Blank(s)	T3	Blank(s)	Blank(s)	N0	30	1 to 3 regional lymph nodes removed	Blank(s)	Blank(s)	999	450	6	0	6	2	0	998	Radiation prior to surgery	Beam radiation	Alive or dead of other cause	Alive or dead due to cancer	4	Alive	One primary only	November	Yes
4507455	2004	Male	77	White	Widowed	Rectum	8140/3: Adenocarcinoma, NOS	C20.9-Rectum, NOS	Moderately differentiated; Grade II	Blank(s)	IIIB	Blank(s)	Blank(s)	T3	Blank(s)	Blank(s)	N1	30	4 or more regional lymph nodes removed	Blank(s)	Blank(s)	32	400	3	300	3	20	1	998	No radiation and/or cancer-directed surgery	None	Dead (attributable to this cancer dx)	Alive or dead due to cancer	33	Miscellaneous Malignant Cancer	One primary only	January	No/Unknown
4507621	2004	Female	53	White	Married (including common law)	Rectum	8140/3: Adenocarcinoma, NOS	C20.9-Rectum, NOS	Moderately differentiated; Grade II	Blank(s)	IIA	Blank(s)	Blank(s)	T3	Blank(s)	Blank(s)	N0	30	4 or more regional lymph nodes removed	Blank(s)	Blank(s)	999	400	3	0	3	7	0	998	Radiation after surgery	Beam radiation	Dead (attributable to this cancer dx)	Alive or dead due to cancer	37	Rectum and Rectosigmoid Junction	One primary only	October	Yes
4507625	2004	Female	59	White	Divorced	Rectum	8140/3: Adenocarcinoma, NOS	C20.9-Rectum, NOS	Moderately differentiated; Grade II	Blank(s)	IIA	Blank(s)	Blank(s)	T3	Blank(s)	Blank(s)	N0	30	4 or more regional lymph nodes removed	Blank(s)	Blank(s)	40	450	5	0	5	6	0	20	Radiation prior to surgery	Beam radiation	Alive or dead of other cause	Alive or dead due to cancer	110	Alive	One primary only	October	Yes
4507753	2004	Male	78	Black	Married (including common law)	Rectum	8140/3: Adenocarcinoma, NOS	C20.9-Rectum, NOS	Moderately differentiated; Grade II	Blank(s)	IIIC	Blank(s)	Blank(s)	T3	Blank(s)	Blank(s)	N2	50	4 or more regional lymph nodes removed	Blank(s)	Blank(s)	55	450	3	100	3	8	8	998	No radiation and/or cancer-directed surgery	None	Alive or dead of other cause	Dead (attributable to causes other than this cancer dx)	2	Diseases of Heart	One primary only	September	No/Unknown
4507948	2004	Male	51	White	Married (including common law)	Rectum	8140/3: Adenocarcinoma, NOS	C20.9-Rectum, NOS	Moderately differentiated; Grade II	Blank(s)	I	Blank(s)	Blank(s)	T1	Blank(s)	Blank(s)	N0	30	4 or more regional lymph nodes removed	Blank(s)	Blank(s)	12	160	3	0	3	8	0	998	No radiation and/or cancer-directed surgery	None	Alive or dead of other cause	Alive or dead due to cancer	108	Alive	One primary only	December	No/Unknown
4508334	2004	Male	52	White	Single (never married)	Rectum	8480/3: Mucinous adenocarcinoma	C20.9-Rectum, NOS	Poorly differentiated; Grade III	Blank(s)	IIIB	Blank(s)	Blank(s)	T3	Blank(s)	Blank(s)	N1	30	4 or more regional lymph nodes removed	Blank(s)	Blank(s)	30	450	3	100	3	9	3	20	Radiation after surgery	Beam radiation	Dead (attributable to this cancer dx)	Alive or dead due to cancer	63	Colon excluding Rectum	One primary only	December	Yes
4508735	2004	Male	64	Black	Separated	Rectum	8140/3: Adenocarcinoma, NOS	C20.9-Rectum, NOS	Moderately differentiated; Grade II	Blank(s)	IIA	Blank(s)	Blank(s)	T3	Blank(s)	Blank(s)	N0	30	4 or more regional lymph nodes removed	Blank(s)	Blank(s)	100	450	6	0	6	7	0	999	Radiation prior to surgery	Beam radiation	Alive or dead of other cause	Alive or dead due to cancer	109	Alive	One primary only	November	Yes
4508891	2004	Female	66	White	Single (never married)	Rectum	8140/3: Adenocarcinoma, NOS	C20.9-Rectum, NOS	Moderately differentiated; Grade II	Blank(s)	IIA	Blank(s)	Blank(s)	T3	Blank(s)	Blank(s)	N0	50	4 or more regional lymph nodes removed	Blank(s)	Blank(s)	25	450	6	0	6	11	0	20	Radiation prior to surgery	Beam radiation	Alive or dead of other cause	Alive or dead due to cancer	108	Alive	One primary only	December	Yes
4508982	2004	Male	49	Asian or Pacific Islander	Married (including common law)	Rectum	8140/3: Adenocarcinoma, NOS	C20.9-Rectum, NOS	Moderately differentiated; Grade II	Blank(s)	I	Blank(s)	Blank(s)	T1	Blank(s)	Blank(s)	N0	30	4 or more regional lymph nodes removed	Blank(s)	Blank(s)	999	300	6	0	6	7	0	999	Radiation prior to surgery	Beam radiation	Alive or dead of other cause	Alive or dead due to cancer	110	Alive	One primary only	October	Yes
4508983	2004	Female	42	Asian or Pacific Islander	Married (including common law)	Rectum	8140/3: Adenocarcinoma, NOS	C20.9-Rectum, NOS	Moderately differentiated; Grade II	Blank(s)	IIIC	Blank(s)	Blank(s)	T3	Blank(s)	Blank(s)	N2	30	4 or more regional lymph nodes removed	Blank(s)	Blank(s)	40	450	3	300	3	22	7	999	Radiation after surgery	Beam radiation	Dead (attributable to this cancer dx)	Alive or dead due to cancer	61	Rectum and Rectosigmoid Junction	One primary only	November	Yes
4509364	2004	Female	51	White	Single (never married)	Rectum	8140/3: Adenocarcinoma, NOS	C20.9-Rectum, NOS	Moderately differentiated; Grade II	Blank(s)	IIB	Blank(s)	Blank(s)	T4	Blank(s)	Blank(s)	N0	0	None	Blank(s)	Blank(s)	100	610	1	0	0	0	98	10	No radiation and/or cancer-directed surgery	Beam radiation	Dead (attributable to this cancer dx)	Alive or dead due to cancer	9	Rectum and Rectosigmoid Junction	One primary only	November	Yes
4509368	2004	Female	79	White	Divorced	Anus, Anal Canal and Anorectum	8070/3: Squamous cell carcinoma, NOS	C21.0-Anus, NOS	Moderately differentiated; Grade II	Blank(s)	IIIA	Blank(s)	Blank(s)	T4	Blank(s)	Blank(s)	N0	0	None	Blank(s)	Blank(s)	40	700	1	0	0	0	98	Blank(s)	No radiation and/or cancer-directed surgery	Beam radiation	Dead (attributable to this cancer dx)	Alive or dead due to cancer	4	Anus, Anal Canal and Anorectum	One primary only	September	Yes
4509519	2004	Female	45	White	Married (including common law)	Rectum	8140/3: Adenocarcinoma, NOS	C20.9-Rectum, NOS	Moderately differentiated; Grade II	Blank(s)	IIA	Blank(s)	Blank(s)	T3	Blank(s)	Blank(s)	N0	27	None	Blank(s)	Blank(s)	35	400	1	0	0	0	98	997	Radiation prior to surgery	Beam radiation	Alive or dead of other cause	Alive or dead due to cancer	109	Alive	One primary only	November	Yes
4509912	2004	Male	80	Black	Married (including common law)	Rectum	8263/3: Adenocarcinoma in tubulovillous adenoma	C20.9-Rectum, NOS	Moderately differentiated; Grade II	Blank(s)	I	Blank(s)	Blank(s)	T1	Blank(s)	Blank(s)	N0	30	4 or more regional lymph nodes removed	Blank(s)	Blank(s)	999	140	1	0	3	12	0	998	No radiation and/or cancer-directed surgery	None	Alive or dead of other cause	Dead (attributable to causes other than this cancer dx)	19	Diseases of Heart	One primary only	January	No/Unknown
4509931	2004	Female	60	White	Divorced	Rectum	8140/3: Adenocarcinoma, NOS	C20.9-Rectum, NOS	Moderately differentiated; Grade II	Blank(s)	I	Blank(s)	Blank(s)	T2	Blank(s)	Blank(s)	N0	30	4 or more regional lymph nodes removed	Blank(s)	Blank(s)	20	200	3	0	3	10	0	999	No radiation and/or cancer-directed surgery	None	Dead (attributable to this cancer dx)	Alive or dead due to cancer	101	Colon excluding Rectum	One primary only	August	No/Unknown
4510038	2004	Male	76	Asian or Pacific Islander	Married (including common law)	Rectum	8140/3: Adenocarcinoma, NOS	C20.9-Rectum, NOS	Moderately differentiated; Grade II	Blank(s)	IIIA	Blank(s)	Blank(s)	T2	Blank(s)	Blank(s)	N1	50	4 or more regional lymph nodes removed	Blank(s)	Blank(s)	25	200	6	300	6	7	2	999	Radiation prior to surgery	Beam radiation	Alive or dead of other cause	Dead (attributable to causes other than this cancer dx)	3	Diabetes Mellitus	One primary only	December	Yes
4510215	2004	Male	56	White	Divorced	Rectum	8140/3: Adenocarcinoma, NOS	C20.9-Rectum, NOS	Moderately differentiated; Grade II	Blank(s)	IIIC	Blank(s)	Blank(s)	T3	Blank(s)	Blank(s)	N2	30	4 or more regional lymph nodes removed	Blank(s)	Blank(s)	35	450	3	200	3	12	5	20	No radiation and/or cancer-directed surgery	None	Alive or dead of other cause	Alive or dead due to cancer	112	Alive	One primary only	August	Yes
4510387	2004	Male	76	White	Divorced	Rectum	8140/3: Adenocarcinoma, NOS	C20.9-Rectum, NOS	Well differentiated; Grade I	Blank(s)	IIA	Blank(s)	Blank(s)	T3	Blank(s)	Blank(s)	N0	0	None	Blank(s)	Blank(s)	999	450	1	0	0	0	98	998	No radiation and/or cancer-directed surgery	Beam radiation	Dead (attributable to this cancer dx)	Alive or dead due to cancer	3	Rectum and Rectosigmoid Junction	One primary only	May	Yes
4511476	2004	Female	64	White	Married (including common law)	Rectum	8140/3: Adenocarcinoma, NOS	C20.9-Rectum, NOS	Moderately differentiated; Grade II	Blank(s)	I	Blank(s)	Blank(s)	T2	Blank(s)	Blank(s)	N0	30	4 or more regional lymph nodes removed	Blank(s)	Blank(s)	22	200	3	0	3	7	0	20	No radiation and/or cancer-directed surgery	None	Alive or dead of other cause	Alive or dead due to cancer	110	Alive	One primary only	October	No/Unknown
4511479	2004	Male	58	White	Married (including common law)	Rectum	8263/3: Adenocarcinoma in tubulovillous adenoma	C20.9-Rectum, NOS	Moderately differentiated; Grade II	Blank(s)	I	Blank(s)	Blank(s)	T1	Blank(s)	Blank(s)	N0	30	4 or more regional lymph nodes removed	Blank(s)	Blank(s)	3	140	3	0	3	5	0	998	No radiation and/or cancer-directed surgery	None	Alive or dead of other cause	Alive or dead due to cancer	112	Alive	One primary only	August	No/Unknown
4511605	2004	Male	47	White	Married (including common law)	Rectum	8140/3: Adenocarcinoma, NOS	C20.9-Rectum, NOS	Moderately differentiated; Grade II	Blank(s)	IIIB	Blank(s)	Blank(s)	T3	Blank(s)	Blank(s)	N1	30	4 or more regional lymph nodes removed	Blank(s)	Blank(s)	46	400	5	100	5	17	0	20	Radiation prior to surgery	Beam radiation	Alive or dead of other cause	Alive or dead due to cancer	109	Alive	One primary only	November	Yes
4511776	2004	Male	78	White	Married (including common law)	Rectum	8140/3: Adenocarcinoma, NOS	C20.9-Rectum, NOS	Moderately differentiated; Grade II	Blank(s)	I	Blank(s)	Blank(s)	T2	Blank(s)	Blank(s)	N0	50	1 to 3 regional lymph nodes removed	Blank(s)	Blank(s)	15	200	3	0	3	3	0	998	No radiation and/or cancer-directed surgery	None	Alive or dead of other cause	Alive or dead due to cancer	116	Alive	One primary only	April	No/Unknown
4511807	2004	Male	49	White	Divorced	Anus, Anal Canal and Anorectum	8490/3: Signet ring cell carcinoma	C21.0-Anus, NOS	Poorly differentiated; Grade III	Blank(s)	IIIB	Blank(s)	Blank(s)	T1	Blank(s)	Blank(s)	N2	27	None	Blank(s)	Blank(s)	15	160	3	200	0	0	98	Blank(s)	Radiation after surgery	Beam radiation	Alive or dead of other cause	Alive or dead due to cancer	110	Alive	One primary only	October	Yes
4512341	2004	Female	53	White	Married (including common law)	Rectum	8140/3: Adenocarcinoma, NOS	C20.9-Rectum, NOS	Moderately differentiated; Grade II	Blank(s)	I	Blank(s)	Blank(s)	T2	Blank(s)	Blank(s)	N0	30	4 or more regional lymph nodes removed	Blank(s)	Blank(s)	40	200	3	0	3	12	0	20	Radiation before and after surgery	Beam radiation	Alive or dead of other cause	Alive or dead due to cancer	109	Alive	One primary only	November	Yes
4512809	2004	Female	76	White	Single (never married)	Anus, Anal Canal and Anorectum	8481/3: Mucin-producing adenocarcinoma	C21.8-Overlapping lesion of rectum, anus, and anal canal	Poorly differentiated; Grade III	Blank(s)	IIIA	Blank(s)	Blank(s)	T1	Blank(s)	Blank(s)	N1	62	4 or more regional lymph nodes removed	Blank(s)	Blank(s)	15	400	6	600	6	6	1	Blank(s)	Radiation prior to surgery	Beam radiation	Dead (attributable to this cancer dx)	Alive or dead due to cancer	10	Anus, Anal Canal and Anorectum	One primary only	October	Yes
4512902	2004	Male	58	White	Married (including common law)	Rectum	8140/3: Adenocarcinoma, NOS	C20.9-Rectum, NOS	Moderately differentiated; Grade II	Blank(s)	IIA	Blank(s)	Blank(s)	T3	Blank(s)	Blank(s)	N0	30	4 or more regional lymph nodes removed	Blank(s)	Blank(s)	15	450	3	0	0	7	0	10	Radiation prior to surgery	Beam radiation	Alive or dead of other cause	Alive or dead due to cancer	108	Alive	One primary only	December	Yes
4513246	2004	Male	51	White	Married (including common law)	Rectum	8140/3: Adenocarcinoma, NOS	C20.9-Rectum, NOS	Moderately differentiated; Grade II	Blank(s)	I	Blank(s)	Blank(s)	T2	Blank(s)	Blank(s)	N0	30	4 or more regional lymph nodes removed	Blank(s)	Blank(s)	45	200	3	0	3	21	0	998	No radiation and/or cancer-directed surgery	None	Alive or dead of other cause	Alive or dead due to cancer	109	Alive	One primary only	November	No/Unknown
4513305	2004	Male	69	White	Married (including common law)	Anus, Anal Canal and Anorectum	8083/3: Basaloid squamous cell carcinoma	C21.8-Overlapping lesion of rectum, anus, and anal canal	Poorly differentiated; Grade III	Blank(s)	II	Blank(s)	Blank(s)	T2	Blank(s)	Blank(s)	N0	0	None	Blank(s)	Blank(s)	30	300	0	0	0	0	98	Blank(s)	No radiation and/or cancer-directed surgery	Beam radiation	Alive or dead of other cause	Alive or dead due to cancer	111	Alive	One primary only	September	Yes
4513353	2004	Female	74	White	Widowed	Rectum	8210/3: Adenocarcinoma in adenomatous polyp	C20.9-Rectum, NOS	Moderately differentiated; Grade II	Blank(s)	I	Blank(s)	Blank(s)	T1	Blank(s)	Blank(s)	N0	30	4 or more regional lymph nodes removed	Blank(s)	Blank(s)	999	160	3	0	3	7	0	998	No radiation and/or cancer-directed surgery	None	Alive or dead of other cause	Alive or dead due to cancer	110	Alive	One primary only	October	No/Unknown
4513811	2005	Female	34	White	Single (never married)	Rectum	8140/3: Adenocarcinoma, NOS	C20.9-Rectum, NOS	Moderately differentiated; Grade II	Blank(s)	IIIB	Blank(s)	Blank(s)	T4	Blank(s)	Blank(s)	N1	50	4 or more regional lymph nodes removed	Blank(s)	Blank(s)	72	610	6	100	6	5	1	998	Radiation prior to surgery	Beam radiation	Alive or dead of other cause	Alive or dead due to cancer	107	Alive	One primary only	January	Yes
4515892	2004	Male	70	Asian or Pacific Islander	Married (including common law)	Rectum	8140/3: Adenocarcinoma, NOS	C20.9-Rectum, NOS	Well differentiated; Grade I	Blank(s)	IIIA	Blank(s)	Blank(s)	T2	Blank(s)	Blank(s)	N1	50	4 or more regional lymph nodes removed	Blank(s)	Blank(s)	21	200	3	100	3	4	1	999	Radiation after surgery	Beam radiation	Alive or dead of other cause	Alive or dead due to cancer	108	Alive	One primary only	December	Yes
4516147	2004	Male	66	Black	Married (including common law)	Rectum	8140/3: Adenocarcinoma, NOS	C20.9-Rectum, NOS	Moderately differentiated; Grade II	Blank(s)	I	Blank(s)	Blank(s)	T1	Blank(s)	Blank(s)	N0	30	4 or more regional lymph nodes removed	Blank(s)	Blank(s)	999	160	3	0	3	4	0	20	No radiation and/or cancer-directed surgery	None	Alive or dead of other cause	Alive or dead due to cancer	109	Alive	One primary only	November	No/Unknown
4516234	2005	Male	51	White	Single (never married)	Rectum	8140/3: Adenocarcinoma, NOS	C20.9-Rectum, NOS	Poorly differentiated; Grade III	Blank(s)	IIIB	Blank(s)	Blank(s)	T4	Blank(s)	Blank(s)	N1	70	4 or more regional lymph nodes removed	Blank(s)	Blank(s)	40	610	5	300	5	8	3	20	Radiation prior to surgery	Beam radiation	Dead (attributable to this cancer dx)	Alive or dead due to cancer	45	Rectum and Rectosigmoid Junction	One primary only	March	Yes
4516354	2004	Female	72	White	Widowed	Rectum	8140/3: Adenocarcinoma, NOS	C20.9-Rectum, NOS	Moderately differentiated; Grade II	Blank(s)	IIA	Blank(s)	Blank(s)	T3	Blank(s)	Blank(s)	N0	30	4 or more regional lymph nodes removed	Blank(s)	Blank(s)	999	458	3	0	3	5	0	998	Radiation after surgery	Beam radiation	Dead (attributable to this cancer dx)	Alive or dead due to cancer	33	Rectum and Rectosigmoid Junction	One primary only	July	Yes
4516471	2005	Female	71	Black	Married (including common law)	Rectum	8140/3: Adenocarcinoma, NOS	C20.9-Rectum, NOS	Moderately differentiated; Grade II	Blank(s)	IIIB	Blank(s)	Blank(s)	T3	Blank(s)	Blank(s)	N1	0	None	Blank(s)	Blank(s)	60	455	1	300	0	0	98	998	No radiation and/or cancer-directed surgery	Beam radiation	Alive or dead of other cause	Alive or dead due to cancer	104	Alive	One primary only	April	Yes
4516473	2005	Male	63	White	Single (never married)	Rectum	8140/3: Adenocarcinoma, NOS	C20.9-Rectum, NOS	Moderately differentiated; Grade II	Blank(s)	IIA	Blank(s)	Blank(s)	T3	Blank(s)	Blank(s)	N0	26	None	Blank(s)	Blank(s)	20	400	3	0	0	0	98	999	Radiation after surgery	Beam radiation	Dead (attributable to this cancer dx)	Alive or dead due to cancer	34	Rectum and Rectosigmoid Junction	One primary only	July	Yes
4516481	2005	Male	39	Black	Divorced	Rectum	8140/3: Adenocarcinoma, NOS	C20.9-Rectum, NOS	Moderately differentiated; Grade II	Blank(s)	IIA	Blank(s)	Blank(s)	T3	Blank(s)	Blank(s)	N0	30	4 or more regional lymph nodes removed	Blank(s)	Blank(s)	30	400	3	0	3	10	0	999	Radiation after surgery	Beam radiation	Alive or dead of other cause	Alive or dead due to cancer	104	Alive	One primary only	April	Yes
4516600	2005	Male	52	White	Married (including common law)	Rectum	8210/3: Adenocarcinoma in adenomatous polyp	C20.9-Rectum, NOS	Moderately differentiated; Grade II	Blank(s)	I	Blank(s)	Blank(s)	T1	Blank(s)	Blank(s)	N0	30	4 or more regional lymph nodes removed	Blank(s)	Blank(s)	5	160	3	0	3	9	0	998	No radiation and/or cancer-directed surgery	None	Alive or dead of other cause	Alive or dead due to cancer	105	Alive	One primary only	March	No/Unknown
4516663	2006	Female	78	White	Widowed	Rectum	8140/3: Adenocarcinoma, NOS	C20.9-Rectum, NOS	Moderately differentiated; Grade II	Blank(s)	IIIB	Blank(s)	Blank(s)	T3	Blank(s)	Blank(s)	N1	30	4 or more regional lymph nodes removed	Blank(s)	Blank(s)	40	400	3	300	3	14	1	10	Radiation after surgery	Beam radiation	Alive or dead of other cause	Dead (attributable to causes other than this cancer dx)	81	Diseases of Heart	One primary only	December	No/Unknown
4516743	2005	Male	75	Asian or Pacific Islander	Married (including common law)	Rectum	8210/3: Adenocarcinoma in adenomatous polyp	C20.9-Rectum, NOS	Moderately differentiated; Grade II	Blank(s)	I	Blank(s)	Blank(s)	T1	Blank(s)	Blank(s)	N0	30	4 or more regional lymph nodes removed	Blank(s)	Blank(s)	20	160	3	0	3	8	0	20	No radiation and/or cancer-directed surgery	None	Alive or dead of other cause	Alive or dead due to cancer	102	Alive	One primary only	June	No/Unknown
4517556	2005	Female	70	White	Married (including common law)	Rectum	8140/3: Adenocarcinoma, NOS	C20.9-Rectum, NOS	Moderately differentiated; Grade II	Blank(s)	IIA	Blank(s)	Blank(s)	T3	Blank(s)	Blank(s)	N0	50	4 or more regional lymph nodes removed	Blank(s)	Blank(s)	25	450	5	0	6	6	0	999	Radiation prior to surgery	Beam radiation	Dead (attributable to this cancer dx)	Alive or dead due to cancer	19	Rectum and Rectosigmoid Junction	One primary only	March	Yes
4517560	2005	Male	47	Asian or Pacific Islander	Divorced	Rectum	8140/3: Adenocarcinoma, NOS	C20.9-Rectum, NOS	Moderately differentiated; Grade II	Blank(s)	IIB	Blank(s)	Blank(s)	T4	Blank(s)	Blank(s)	N0	0	None	Blank(s)	Blank(s)	50	610	1	0	1	0	98	999	No radiation and/or cancer-directed surgery	Beam radiation	Dead (attributable to this cancer dx)	Alive or dead due to cancer	7	Rectum and Rectosigmoid Junction	One primary only	May	Yes
4517621	2005	Female	60	Black	Married (including common law)	Rectum	8070/3: Squamous cell carcinoma, NOS	C20.9-Rectum, NOS	Moderately differentiated; Grade II	Blank(s)	I	Blank(s)	Blank(s)	T1	Blank(s)	Blank(s)	N0	0	None	Blank(s)	Blank(s)	40	300	1	0	0	0	98	998	No radiation and/or cancer-directed surgery	Radiation, NOS method or source not specified	Alive or dead of other cause	Alive or dead due to cancer	104	Alive	One primary only	April	Yes
4518210	2005	Male	48	Asian or Pacific Islander	Married (including common law)	Rectum	8140/3: Adenocarcinoma, NOS	C20.9-Rectum, NOS	Poorly differentiated; Grade III	Blank(s)	IIIA	Blank(s)	Blank(s)	T2	Blank(s)	Blank(s)	N1	30	4 or more regional lymph nodes removed	Blank(s)	Blank(s)	22	200	3	300	3	18	2	20	Radiation after surgery	Beam radiation	Alive or dead of other cause	Alive or dead due to cancer	107	Alive	One primary only	January	Yes
4518264	2005	Male	39	Black	Single (never married)	Anus, Anal Canal and Anorectum	8071/3: Squamous cell carcinoma, keratinizing, NOS	C21.0-Anus, NOS	Moderately differentiated; Grade II	Blank(s)	II	Blank(s)	Blank(s)	T2	Blank(s)	Blank(s)	N0	27	None	Blank(s)	Blank(s)	38	400	3	0	0	0	98	Blank(s)	Radiation after surgery	Beam radiation	Dead (attributable to this cancer dx)	Alive or dead due to cancer	22	Anus, Anal Canal and Anorectum	One primary only	February	Yes
4518272	2005	Male	65	White	Married (including common law)	Rectum	8481/3: Mucin-producing adenocarcinoma	C20.9-Rectum, NOS	Poorly differentiated; Grade III	Blank(s)	IIIB	Blank(s)	Blank(s)	T3	Blank(s)	Blank(s)	N1	30	4 or more regional lymph nodes removed	Blank(s)	Blank(s)	90	450	6	100	6	13	0	10	Radiation prior to surgery	Beam radiation	Alive or dead of other cause	Alive or dead due to cancer	106	Alive	One primary only	February	Yes
4518432	2005	Male	62	White	Married (including common law)	Rectum	8140/3: Adenocarcinoma, NOS	C20.9-Rectum, NOS	Moderately differentiated; Grade II	Blank(s)	I	Blank(s)	Blank(s)	T2	Blank(s)	Blank(s)	N0	30	4 or more regional lymph nodes removed	Blank(s)	Blank(s)	32	200	3	0	3	22	0	998	No radiation and/or cancer-directed surgery	None	Alive or dead of other cause	Alive or dead due to cancer	104	Alive	One primary only	April	No/Unknown
4518433	2005	Male	71	White	Married (including common law)	Rectum	8140/3: Adenocarcinoma, NOS	C20.9-Rectum, NOS	Poorly differentiated; Grade III	Blank(s)	IIA	Blank(s)	Blank(s)	T3	Blank(s)	Blank(s)	N0	50	None	Blank(s)	Blank(s)	20	450	3	0	0	0	98	10	Radiation prior to surgery	Beam radiation	Dead (attributable to this cancer dx)	Alive or dead due to cancer	38	Colon excluding Rectum	One primary only	April	Yes
4518556	2005	Female	39	White	Married (including common law)	Rectum	8140/3: Adenocarcinoma, NOS	C20.9-Rectum, NOS	Moderately differentiated; Grade II	Blank(s)	I	Blank(s)	Blank(s)	T2	Blank(s)	Blank(s)	N0	30	4 or more regional lymph nodes removed	Blank(s)	Blank(s)	65	200	3	0	3	31	0	10	No radiation and/or cancer-directed surgery	None	Alive or dead of other cause	Alive or dead due to cancer	103	Alive	One primary only	May	No/Unknown
4518721	2005	Female	66	White	Married (including common law)	Rectum	8140/3: Adenocarcinoma, NOS	C20.9-Rectum, NOS	Moderately differentiated; Grade II	Blank(s)	I	Blank(s)	Blank(s)	T1	Blank(s)	Blank(s)	N0	30	4 or more regional lymph nodes removed	Blank(s)	Blank(s)	8	300	6	0	6	10	0	20	Radiation prior to surgery	Beam radiation	Alive or dead of other cause	Alive or dead due to cancer	105	Alive	One primary only	April	Yes
4518789	2005	Female	57	Asian or Pacific Islander	Married (including common law)	Anus, Anal Canal and Anorectum	8124/3: Cloacogenic carcinoma	C21.2-Cloacogenic zone	Poorly differentiated; Grade III	Blank(s)	II	Blank(s)	Blank(s)	T2	Blank(s)	Blank(s)	N0	27	None	Blank(s)	Blank(s)	35	100	0	0	0	0	98	Blank(s)	Radiation prior to surgery	Beam radiation	Alive or dead of other cause	Alive or dead due to cancer	103	Alive	One primary only	May	Yes
4518846	2005	Male	78	White	Married (including common law)	Rectum	8140/3: Adenocarcinoma, NOS	C20.9-Rectum, NOS	Moderately differentiated; Grade II	Blank(s)	IIA	Blank(s)	Blank(s)	T3	Blank(s)	Blank(s)	N0	50	4 or more regional lymph nodes removed	Blank(s)	Blank(s)	999	450	5	0	6	8	0	999	Radiation prior to surgery	Beam radiation	Alive or dead of other cause	Alive or dead due to cancer	101	Alive	One primary only	July	Yes
4518855	2005	Female	38	White	Divorced	Rectum	8140/3: Adenocarcinoma, NOS	C20.9-Rectum, NOS	Poorly differentiated; Grade III	Blank(s)	IIA	Blank(s)	Blank(s)	T3	Blank(s)	Blank(s)	N0	30	4 or more regional lymph nodes removed	Blank(s)	Blank(s)	999	400	6	0	6	16	0	20	Radiation prior to surgery	Beam radiation	Alive or dead of other cause	Alive or dead due to cancer	102	Alive	One primary only	June	Yes
4519509	2005	Male	67	White	Married (including common law)	Rectum	8140/3: Adenocarcinoma, NOS	C20.9-Rectum, NOS	Moderately differentiated; Grade II	Blank(s)	IIA	Blank(s)	Blank(s)	T3	Blank(s)	Blank(s)	N0	30	4 or more regional lymph nodes removed	Blank(s)	Blank(s)	50	400	3	0	3	4	0	20	No radiation and/or cancer-directed surgery	None	Alive or dead of other cause	Alive or dead due to cancer	106	Alive	One primary only	February	No/Unknown
4519512	2005	Male	57	White	Married (including common law)	Rectum	8140/3: Adenocarcinoma, NOS	C20.9-Rectum, NOS	Moderately differentiated; Grade II	Blank(s)	IIIB	Blank(s)	Blank(s)	T3	Blank(s)	Blank(s)	N1	30	4 or more regional lymph nodes removed	Blank(s)	Blank(s)	70	400	3	300	3	14	1	20	Radiation after surgery	Beam radiation	Alive or dead of other cause	Alive or dead due to cancer	102	Alive	One primary only	June	Yes
4519514	2005	Male	40	White	Single (never married)	Anus, Anal Canal and Anorectum	8070/3: Squamous cell carcinoma, NOS	C21.1-Anal canal	Moderately differentiated; Grade II	Blank(s)	II	Blank(s)	Blank(s)	T2	Blank(s)	Blank(s)	N0	22	None	Blank(s)	Blank(s)	50	400	1	0	0	0	98	Blank(s)	Radiation after surgery	Beam radiation	Dead (attributable to this cancer dx)	Alive or dead due to cancer	48	Anus, Anal Canal and Anorectum	One primary only	March	Yes
4519515	2005	Female	67	White	Single (never married)	Anus, Anal Canal and Anorectum	8072/3: Squamous cell carcinoma, large cell, nonkeratinizing, NOS	C21.8-Overlapping lesion of rectum, anus, and anal canal	Poorly differentiated; Grade III	Blank(s)	II	Blank(s)	Blank(s)	T2	Blank(s)	Blank(s)	N0	0	None	Blank(s)	Blank(s)	30	300	0	0	0	0	98	Blank(s)	No radiation and/or cancer-directed surgery	Beam radiation	Alive or dead of other cause	Alive or dead due to cancer	106	Alive	One primary only	January	Yes
4519585	2005	Female	44	White	Married (including common law)	Rectum	8263/3: Adenocarcinoma in tubulovillous adenoma	C20.9-Rectum, NOS	Poorly differentiated; Grade III	Blank(s)	I	Blank(s)	Blank(s)	T1	Blank(s)	Blank(s)	N0	30	4 or more regional lymph nodes removed	Blank(s)	Blank(s)	999	160	3	0	3	8	0	999	No radiation and/or cancer-directed surgery	None	Alive or dead of other cause	Alive or dead due to cancer	105	Alive	One primary only	March	No/Unknown
4519743	2005	Female	59	Black	Married (including common law)	Rectum	8140/3: Adenocarcinoma, NOS	C20.9-Rectum, NOS	Moderately differentiated; Grade II	Blank(s)	IIIB	Blank(s)	Blank(s)	T3	Blank(s)	Blank(s)	N1	50	1 to 3 regional lymph nodes removed	Blank(s)	Blank(s)	30	400	3	300	3	11	2	998	Radiation after surgery	Beam radiation	Alive or dead of other cause	Dead (attributable to causes other than this cancer dx)	66	Chronic Obstructive Pulmonary Disease and Allied Cond	One primary only	April	Yes
4519763	2005	Male	62	White	Married (including common law)	Rectum	8262/3: Villous adenocarcinoma	C20.9-Rectum, NOS	Moderately differentiated; Grade II	Blank(s)	IIA	Blank(s)	Blank(s)	T3	Blank(s)	Blank(s)	N0	30	4 or more regional lymph nodes removed	Blank(s)	Blank(s)	53	400	1	0	0	11	0	998	Radiation prior to surgery	Beam radiation	Alive or dead of other cause	Alive or dead due to cancer	103	Alive	One primary only	May	Yes
4519918	2005	Male	74	White	Married (including common law)	Rectum	8210/3: Adenocarcinoma in adenomatous polyp	C20.9-Rectum, NOS	Moderately differentiated; Grade II	Blank(s)	I	Blank(s)	Blank(s)	T1	Blank(s)	Blank(s)	N0	26	None	Blank(s)	Blank(s)	25	150	3	0	0	0	98	998	No radiation and/or cancer-directed surgery	None	Alive or dead of other cause	Dead (attributable to causes other than this cancer dx)	87	Nephritis, Nephrotic Syndrome and Nephrosis	One primary only	January	No/Unknown
4520023	2005	Female	70	White	Divorced	Rectum	8140/3: Adenocarcinoma, NOS	C20.9-Rectum, NOS	Moderately differentiated; Grade II	Blank(s)	IIA	Blank(s)	Blank(s)	T3	Blank(s)	Blank(s)	N0	30	4 or more regional lymph nodes removed	Blank(s)	Blank(s)	999	450	5	0	6	5	0	20	Radiation prior to surgery	Beam radiation	Dead (attributable to this cancer dx)	Alive or dead due to cancer	41	Pancreas	One primary only	June	Yes
4520330	2005	Male	59	Asian or Pacific Islander	Married (including common law)	Rectum	8140/3: Adenocarcinoma, NOS	C20.9-Rectum, NOS	Moderately differentiated; Grade II	Blank(s)	IIA	Blank(s)	Blank(s)	T3	Blank(s)	Blank(s)	N0	30	4 or more regional lymph nodes removed	Blank(s)	Blank(s)	55	450	3	0	3	9	0	20	Radiation after surgery	Beam radiation	Alive or dead of other cause	Alive or dead due to cancer	104	Alive	One primary only	April	Yes
4520519	2005	Male	56	White	Single (never married)	Rectum	8140/3: Adenocarcinoma, NOS	C20.9-Rectum, NOS	Moderately differentiated; Grade II	Blank(s)	IIB	Blank(s)	Blank(s)	T4	Blank(s)	Blank(s)	N0	50	4 or more regional lymph nodes removed	Blank(s)	Blank(s)	15	610	3	0	3	5	0	998	Radiation prior to surgery	Radiation, NOS method or source not specified	Alive or dead of other cause	Alive or dead due to cancer	105	Alive	One primary only	March	Yes
4520529	2005	Male	65	White	Married (including common law)	Rectum	8140/3: Adenocarcinoma, NOS	C20.9-Rectum, NOS	Moderately differentiated; Grade II	Blank(s)	I	Blank(s)	Blank(s)	T2	Blank(s)	Blank(s)	N0	30	4 or more regional lymph nodes removed	Blank(s)	Blank(s)	20	200	3	0	3	9	0	998	Radiation after surgery	Beam radiation	Alive or dead of other cause	Alive or dead due to cancer	100	Alive	One primary only	August	Yes
4520985	2005	Female	51	White	Married (including common law)	Rectum	8140/3: Adenocarcinoma, NOS	C20.9-Rectum, NOS	Moderately differentiated; Grade II	Blank(s)	IIA	Blank(s)	Blank(s)	T3	Blank(s)	Blank(s)	N0	27	None	Blank(s)	Blank(s)	999	400	3	0	0	0	98	998	No radiation and/or cancer-directed surgery	None	Alive or dead of other cause	Alive or dead due to cancer	107	Alive	One primary only	January	No/Unknown
4520987	2005	Male	59	White	Married (including common law)	Rectum	8140/3: Adenocarcinoma, NOS	C20.9-Rectum, NOS	Moderately differentiated; Grade II	Blank(s)	IIIB	Blank(s)	Blank(s)	T3	Blank(s)	Blank(s)	N1	30	4 or more regional lymph nodes removed	Blank(s)	Blank(s)	30	450	6	300	3	7	1	20	Radiation prior to surgery	Beam radiation	Alive or dead of other cause	Alive or dead due to cancer	107	Alive	One primary only	January	Yes
4521054	2005	Male	67	White	Widowed	Rectum	8140/3: Adenocarcinoma, NOS	C20.9-Rectum, NOS	Poorly differentiated; Grade III	Blank(s)	IIIB	Blank(s)	Blank(s)	T4	Blank(s)	Blank(s)	N1	30	4 or more regional lymph nodes removed	Blank(s)	Blank(s)	88	610	6	100	6	30	2	10	Radiation prior to surgery	Beam radiation	Alive or dead of other cause	Alive or dead due to cancer	100	Alive	One primary only	August	Yes
4521099	2005	Male	53	White	Married (including common law)	Rectum	8490/3: Signet ring cell carcinoma	C20.9-Rectum, NOS	Poorly differentiated; Grade III	Blank(s)	I	Blank(s)	Blank(s)	T1	Blank(s)	Blank(s)	N0	30	1 to 3 regional lymph nodes removed	Blank(s)	Blank(s)	999	160	3	0	3	3	0	20	No radiation and/or cancer-directed surgery	None	Alive or dead of other cause	Alive or dead due to cancer	106	Alive	One primary only	February	No/Unknown
4521102	2005	Male	77	White	Single (never married)	Rectum	8140/3: Adenocarcinoma, NOS	C20.9-Rectum, NOS	Moderately differentiated; Grade II	Blank(s)	IIIB	Blank(s)	Blank(s)	T4	Blank(s)	Blank(s)	N1	0	None	Blank(s)	Blank(s)	999	610	0	100	0	0	98	10	No radiation and/or cancer-directed surgery	Beam radiation	Dead (attributable to this cancer dx)	Alive or dead due to cancer	18	Rectum and Rectosigmoid Junction	One primary only	March	Yes
4521144	2005	Female	42	Asian or Pacific Islander	Married (including common law)	Rectum	8490/3: Signet ring cell carcinoma	C20.9-Rectum, NOS	Poorly differentiated; Grade III	Blank(s)	IIIC	Blank(s)	Blank(s)	T2	Blank(s)	Blank(s)	N2	30	4 or more regional lymph nodes removed	Blank(s)	Blank(s)	30	200	5	100	6	13	9	20	Radiation prior to surgery	Beam radiation	Alive or dead of other cause	Alive or dead due to cancer	104	Alive	One primary only	April	Yes
4521153	2005	Female	58	Black	Single (never married)	Rectum	8263/3: Adenocarcinoma in tubulovillous adenoma	C20.9-Rectum, NOS	Moderately differentiated; Grade II	Blank(s)	I	Blank(s)	Blank(s)	T1	Blank(s)	Blank(s)	N0	30	4 or more regional lymph nodes removed	Blank(s)	Blank(s)	999	160	3	0	3	4	0	998	No radiation and/or cancer-directed surgery	None	Alive or dead of other cause	Alive or dead due to cancer	105	Alive	One primary only	March	No/Unknown
4521306	2005	Male	69	White	Married (including common law)	Anus, Anal Canal and Anorectum	8140/3: Adenocarcinoma, NOS	C21.8-Overlapping lesion of rectum, anus, and anal canal	Moderately differentiated; Grade II	Blank(s)	IIIA	Blank(s)	Blank(s)	T3	Blank(s)	Blank(s)	N1	60	4 or more regional lymph nodes removed	Blank(s)	Blank(s)	65	400	3	600	3	25	3	Blank(s)	Radiation after surgery	Beam radiation	Alive or dead of other cause	Alive or dead due to cancer	107	Alive	One primary only	January	Yes
4521318	2005	Male	49	White	Divorced	Anus, Anal Canal and Anorectum	8070/3: Squamous cell carcinoma, NOS	C21.0-Anus, NOS	Moderately differentiated; Grade II	Blank(s)	IIIB	Blank(s)	Blank(s)	T2	Blank(s)	Blank(s)	N2	0	None	Blank(s)	Blank(s)	30	100	0	330	0	0	98	Blank(s)	No radiation and/or cancer-directed surgery	Beam radiation	Dead (attributable to this cancer dx)	Alive or dead due to cancer	17	Miscellaneous Malignant Cancer	One primary only	January	Yes
4521320	2005	Male	60	White	Single (never married)	Anus, Anal Canal and Anorectum	8070/3: Squamous cell carcinoma, NOS	C21.1-Anal canal	Moderately differentiated; Grade II	Blank(s)	IIIB	Blank(s)	Blank(s)	T3	Blank(s)	Blank(s)	N3	0	None	Blank(s)	Blank(s)	80	400	1	500	0	0	98	Blank(s)	No radiation and/or cancer-directed surgery	Beam radiation	Alive or dead of other cause	Alive or dead due to cancer	107	Alive	One primary only	January	Yes
4521372	2005	Male	62	White	Single (never married)	Anus, Anal Canal and Anorectum	8071/3: Squamous cell carcinoma, keratinizing, NOS	C21.0-Anus, NOS	Moderately differentiated; Grade II	Blank(s)	I	Blank(s)	Blank(s)	T1	Blank(s)	Blank(s)	N0	0	None	Blank(s)	Blank(s)	992	300	1	0	0	0	98	Blank(s)	No radiation and/or cancer-directed surgery	Beam radiation	Alive or dead of other cause	Alive or dead due to cancer	102	Alive	One primary only	June	Yes
4521592	2005	Female	80	White	Divorced	Rectum	8140/3: Adenocarcinoma, NOS	C20.9-Rectum, NOS	Poorly differentiated; Grade III	Blank(s)	IIIB	Blank(s)	Blank(s)	T3	Blank(s)	Blank(s)	N1	30	1 to 3 regional lymph nodes removed	Blank(s)	Blank(s)	20	450	3	100	3	3	2	20	Radiation prior to surgery	Beam radiation	Alive or dead of other cause	Alive or dead due to cancer	104	Alive	One primary only	April	Yes
4521609	2005	Female	38	White	Married (including common law)	Rectum	8140/3: Adenocarcinoma, NOS	C20.9-Rectum, NOS	Moderately differentiated; Grade II	Blank(s)	IIA	Blank(s)	Blank(s)	T3	Blank(s)	Blank(s)	N0	50	4 or more regional lymph nodes removed	Blank(s)	Blank(s)	40	400	5	0	5	6	0	20	Radiation prior to surgery	Beam radiation	Alive or dead of other cause	Alive or dead due to cancer	104	Alive	One primary only	April	Yes
4521754	2005	Female	39	Asian or Pacific Islander	Single (never married)	Rectum	8140/3: Adenocarcinoma, NOS	C20.9-Rectum, NOS	Moderately differentiated; Grade II	Blank(s)	IIA	Blank(s)	Blank(s)	T3	Blank(s)	Blank(s)	N0	30	4 or more regional lymph nodes removed	Blank(s)	Blank(s)	50	400	5	0	5	11	0	998	Radiation prior to surgery	Beam radiation	Alive or dead of other cause	Alive or dead due to cancer	106	Alive	One primary only	January	Yes
4521921	2005	Male	61	White	Single (never married)	Rectum	8140/3: Adenocarcinoma, NOS	C20.9-Rectum, NOS	Moderately differentiated; Grade II	Blank(s)	IIIB	Blank(s)	Blank(s)	T3	Blank(s)	Blank(s)	N1	30	4 or more regional lymph nodes removed	Blank(s)	Blank(s)	40	400	5	100	5	24	0	999	Radiation prior to surgery	Beam radiation	Alive or dead of other cause	Alive or dead due to cancer	103	Alive	One primary only	May	Yes
4522021	2005	Female	62	White	Divorced	Rectum	8140/3: Adenocarcinoma, NOS	C20.9-Rectum, NOS	Moderately differentiated; Grade II	Blank(s)	IIIB	Blank(s)	Blank(s)	T3	Blank(s)	Blank(s)	N1	30	4 or more regional lymph nodes removed	Blank(s)	Blank(s)	40	450	3	300	3	7	1	20	Radiation after surgery	Beam radiation	Alive or dead of other cause	Alive or dead due to cancer	105	Alive	One primary only	March	Yes
4522028	2005	Male	68	Black	Married (including common law)	Rectum	8140/3: Adenocarcinoma, NOS	C20.9-Rectum, NOS	Moderately differentiated; Grade II	Blank(s)	IIIB	Blank(s)	Blank(s)	T3	Blank(s)	Blank(s)	N1	50	4 or more regional lymph nodes removed	Blank(s)	Blank(s)	30	450	6	100	6	10	1	20	Radiation prior to surgery	Beam radiation	Dead (attributable to this cancer dx)	Alive or dead due to cancer	34	Rectum and Rectosigmoid Junction	One primary only	February	Yes
4522038	2005	Male	79	White	Widowed	Rectum	8263/3: Adenocarcinoma in tubulovillous adenoma	C20.9-Rectum, NOS	Moderately differentiated; Grade II	Blank(s)	IIIB	Blank(s)	Blank(s)	T3	Blank(s)	Blank(s)	N1	30	4 or more regional lymph nodes removed	Blank(s)	Blank(s)	75	450	6	300	6	17	3	999	Radiation prior to surgery	Beam radiation	Dead (attributable to this cancer dx)	Alive or dead due to cancer	16	Colon excluding Rectum	One primary only	June	No/Unknown
4522044	2005	Male	72	White	Single (never married)	Rectum	8140/3: Adenocarcinoma, NOS	C20.9-Rectum, NOS	Moderately differentiated; Grade II	Blank(s)	I	Blank(s)	Blank(s)	T1	Blank(s)	Blank(s)	N0	0	None	Blank(s)	Blank(s)	50	300	1	0	0	0	98	998	No radiation and/or cancer-directed surgery	Beam radiation	Dead (attributable to this cancer dx)	Alive or dead due to cancer	26	Rectum and Rectosigmoid Junction	One primary only	May	Yes
4522045	2005	Male	51	White	Single (never married)	Rectum	8140/3: Adenocarcinoma, NOS	C20.9-Rectum, NOS	Poorly differentiated; Grade III	Blank(s)	I	Blank(s)	Blank(s)	T2	Blank(s)	Blank(s)	N0	30	4 or more regional lymph nodes removed	Blank(s)	Blank(s)	20	200	3	0	3	10	0	20	No radiation and/or cancer-directed surgery	None	Alive or dead of other cause	Alive or dead due to cancer	102	Alive	One primary only	June	No/Unknown
4522165	2005	Male	72	Asian or Pacific Islander	Married (including common law)	Rectum	8140/3: Adenocarcinoma, NOS	C20.9-Rectum, NOS	Moderately differentiated; Grade II	Blank(s)	IIIC	Blank(s)	Blank(s)	T3	Blank(s)	Blank(s)	N2	50	4 or more regional lymph nodes removed	Blank(s)	Blank(s)	100	400	3	100	3	40	20	998	Radiation after surgery	Beam radiation	Alive or dead of other cause	Alive or dead due to cancer	100	Alive	One primary only	August	Yes
4522588	2005	Male	70	Asian or Pacific Islander	Married (including common law)	Rectum	8263/3: Adenocarcinoma in tubulovillous adenoma	C20.9-Rectum, NOS	Moderately differentiated; Grade II	Blank(s)	I	Blank(s)	Blank(s)	T2	Blank(s)	Blank(s)	N0	26	None	Blank(s)	Blank(s)	28	200	3	0	0	0	98	20	No radiation and/or cancer-directed surgery	None	Alive or dead of other cause	Alive or dead due to cancer	104	Alive	One primary only	April	No/Unknown
4522595	2005	Female	42	White	Single (never married)	Rectum	8140/3: Adenocarcinoma, NOS	C20.9-Rectum, NOS	Moderately differentiated; Grade II	Blank(s)	I	Blank(s)	Blank(s)	T1	Blank(s)	Blank(s)	N0	30	4 or more regional lymph nodes removed	Blank(s)	Blank(s)	17	160	3	0	3	22	0	20	No radiation and/or cancer-directed surgery	None	Alive or dead of other cause	Alive or dead due to cancer	103	Alive	One primary only	May	No/Unknown
4522670	2005	Male	63	White	Widowed	Rectum	8070/3: Squamous cell carcinoma, NOS	C20.9-Rectum, NOS	Poorly differentiated; Grade III	Blank(s)	I	Blank(s)	Blank(s)	T1	Blank(s)	Blank(s)	N0	0	None	Blank(s)	Blank(s)	40	300	1	0	0	0	98	998	No radiation and/or cancer-directed surgery	Beam radiation	Alive or dead of other cause	Alive or dead due to cancer	103	Alive	One primary only	May	Yes
4522712	2005	Female	54	White	Single (never married)	Rectum	8140/3: Adenocarcinoma, NOS	C20.9-Rectum, NOS	Moderately differentiated; Grade II	Blank(s)	IIIB	Blank(s)	Blank(s)	T3	Blank(s)	Blank(s)	N1	30	4 or more regional lymph nodes removed	Blank(s)	Blank(s)	999	400	1	100	0	21	0	999	Radiation prior to surgery	Beam radiation	Alive or dead of other cause	Alive or dead due to cancer	102	Alive	One primary only	June	Yes
4523478	2005	Female	71	White	Married (including common law)	Rectum	8140/3: Adenocarcinoma, NOS	C20.9-Rectum, NOS	Moderately differentiated; Grade II	Blank(s)	IIIB	Blank(s)	Blank(s)	T3	Blank(s)	Blank(s)	N1	50	1 to 3 regional lymph nodes removed	Blank(s)	Blank(s)	40	400	5	100	6	2	1	20	Radiation prior to surgery	Beam radiation	Alive or dead of other cause	Alive or dead due to cancer	103	Alive	One primary only	May	Yes
4523483	2005	Female	62	White	Divorced	Anus, Anal Canal and Anorectum	8072/3: Squamous cell carcinoma, large cell, nonkeratinizing, NOS	C21.0-Anus, NOS	Poorly differentiated; Grade III	Blank(s)	II	Blank(s)	Blank(s)	T2	Blank(s)	Blank(s)	N0	0	None	Blank(s)	Blank(s)	30	160	1	0	0	0	98	Blank(s)	No radiation and/or cancer-directed surgery	Beam radiation	Alive or dead of other cause	Alive or dead due to cancer	102	Alive	One primary only	June	Yes
4523494	2005	Male	53	White	Married (including common law)	Rectum	8140/3: Adenocarcinoma, NOS	C20.9-Rectum, NOS	Moderately differentiated; Grade II	Blank(s)	I	Blank(s)	Blank(s)	T2	Blank(s)	Blank(s)	N0	30	4 or more regional lymph nodes removed	Blank(s)	Blank(s)	30	200	5	0	6	10	0	20	Radiation prior to surgery	Beam radiation	Alive or dead of other cause	Alive or dead due to cancer	107	Alive	One primary only	January	Yes
4523680	2005	Male	51	White	Single (never married)	Rectum	8140/3: Adenocarcinoma, NOS	C20.9-Rectum, NOS	Moderately differentiated; Grade II	Blank(s)	IIB	Blank(s)	Blank(s)	T4	Blank(s)	Blank(s)	N0	30	4 or more regional lymph nodes removed	Blank(s)	Blank(s)	32	500	5	0	5	20	0	999	Radiation prior to surgery	Beam radiation	Alive or dead of other cause	Alive or dead due to cancer	91	Alive	One primary only	March	Yes
4523696	2005	Female	42	Black	Married (including common law)	Anus, Anal Canal and Anorectum	8140/3: Adenocarcinoma, NOS	C21.1-Anal canal	Poorly differentiated; Grade III	Blank(s)	II	Blank(s)	Blank(s)	T3	Blank(s)	Blank(s)	N0	0	None	Blank(s)	Blank(s)	70	400	1	0	0	0	98	Blank(s)	No radiation and/or cancer-directed surgery	Beam radiation	Alive or dead of other cause	Alive or dead due to cancer	106	Alive	One primary only	February	Yes
4523701	2005	Male	66	Asian or Pacific Islander	Married (including common law)	Rectum	8480/3: Mucinous adenocarcinoma	C20.9-Rectum, NOS	Moderately differentiated; Grade II	Blank(s)	IIA	Blank(s)	Blank(s)	T3	Blank(s)	Blank(s)	N0	30	4 or more regional lymph nodes removed	Blank(s)	Blank(s)	45	450	3	0	3	10	0	999	Radiation after surgery	Beam radiation	Alive or dead of other cause	Alive or dead due to cancer	107	Alive	One primary only	January	Yes
4523702	2005	Male	79	Asian or Pacific Islander	Married (including common law)	Rectum	8480/3: Mucinous adenocarcinoma	C20.9-Rectum, NOS	Moderately differentiated; Grade II	Blank(s)	IIA	Blank(s)	Blank(s)	T3	Blank(s)	Blank(s)	N0	30	4 or more regional lymph nodes removed	Blank(s)	Blank(s)	28	450	6	0	6	20	0	20	Radiation prior to surgery	Beam radiation	Alive or dead of other cause	Alive or dead due to cancer	102	Alive	One primary only	June	Yes
4523882	2005	Male	48	White	Married (including common law)	Rectum	8140/3: Adenocarcinoma, NOS	C20.9-Rectum, NOS	Moderately differentiated; Grade II	Blank(s)	IIIC	Blank(s)	Blank(s)	T3	Blank(s)	Blank(s)	N2	30	4 or more regional lymph nodes removed	Blank(s)	Blank(s)	120	400	5	100	6	10	5	20	Radiation prior to surgery	Beam radiation	Alive or dead of other cause	Alive or dead due to cancer	105	Alive	One primary only	March	Yes
4524062	2005	Female	61	White	Married (including common law)	Rectum	8140/3: Adenocarcinoma, NOS	C20.9-Rectum, NOS	Moderately differentiated; Grade II	Blank(s)	IIIB	Blank(s)	Blank(s)	T3	Blank(s)	Blank(s)	N1	0	None	Blank(s)	Blank(s)	80	400	1	100	0	0	98	20	No radiation and/or cancer-directed surgery	Beam radiation	Alive or dead of other cause	Alive or dead due to cancer	102	Alive	One primary only	June	Yes
4524063	2005	Male	62	White	Married (including common law)	Anus, Anal Canal and Anorectum	8261/3: Adenocarcinoma in villous adenoma	C21.0-Anus, NOS	Moderately differentiated; Grade II	Blank(s)	I	Blank(s)	Blank(s)	T1	Blank(s)	Blank(s)	N0	27	4 or more regional lymph nodes removed	Blank(s)	Blank(s)	5	400	3	0	0	5	0	Blank(s)	Radiation after surgery	Beam radiation	Alive or dead of other cause	Alive or dead due to cancer	102	Alive	One primary only	June	Yes
4524544	2005	Female	65	White	Married (including common law)	Anus, Anal Canal and Anorectum	8070/3: Squamous cell carcinoma, NOS	C21.0-Anus, NOS	Poorly differentiated; Grade III	Blank(s)	I	Blank(s)	Blank(s)	T1	Blank(s)	Blank(s)	N0	0	None	Blank(s)	Blank(s)	12	300	1	0	0	0	98	Blank(s)	No radiation and/or cancer-directed surgery	Beam radiation	Alive or dead of other cause	Alive or dead due to cancer	105	Alive	One primary only	March	Yes
4525593	2005	Male	56	White	Single (never married)	Anus, Anal Canal and Anorectum	8071/3: Squamous cell carcinoma, keratinizing, NOS	C21.8-Overlapping lesion of rectum, anus, and anal canal	Moderately differentiated; Grade II	Blank(s)	IIIB	Blank(s)	Blank(s)	T2	Blank(s)	Blank(s)	N3	27	None	Blank(s)	Blank(s)	30	400	3	510	0	0	98	Blank(s)	Radiation after surgery	Beam radiation	Alive or dead of other cause	Alive or dead due to cancer	101	Alive	One primary only	July	Yes
4525607	2005	Female	75	Asian or Pacific Islander	Widowed	Rectum	8140/3: Adenocarcinoma, NOS	C20.9-Rectum, NOS	Well differentiated; Grade I	Blank(s)	I	Blank(s)	Blank(s)	T2	Blank(s)	Blank(s)	N0	30	4 or more regional lymph nodes removed	Blank(s)	Blank(s)	10	200	3	0	3	8	0	999	No radiation and/or cancer-directed surgery	None	Alive or dead of other cause	Alive or dead due to cancer	101	Alive	One primary only	July	No/Unknown
4525680	2005	Male	70	White	Married (including common law)	Rectum	8140/3: Adenocarcinoma, NOS	C20.9-Rectum, NOS	Moderately differentiated; Grade II	Blank(s)	IIA	Blank(s)	Blank(s)	T3	Blank(s)	Blank(s)	N0	30	4 or more regional lymph nodes removed	Blank(s)	Blank(s)	11	450	3	0	3	5	0	998	Radiation prior to surgery	Beam radiation	Alive or dead of other cause	Alive or dead due to cancer	100	Alive	One primary only	August	Yes
4525774	2005	Female	65	White	Widowed	Anus, Anal Canal and Anorectum	8070/3: Squamous cell carcinoma, NOS	C21.1-Anal canal	Well differentiated; Grade I	Blank(s)	II	Blank(s)	Blank(s)	T2	Blank(s)	Blank(s)	N0	0	None	Blank(s)	Blank(s)	40	400	1	0	0	0	98	Blank(s)	No radiation and/or cancer-directed surgery	Beam radiation	Alive or dead of other cause	Dead (attributable to causes other than this cancer dx)	25	Chronic Obstructive Pulmonary Disease and Allied Cond	One primary only	January	Yes
4525777	2005	Male	52	White	Single (never married)	Anus, Anal Canal and Anorectum	8070/3: Squamous cell carcinoma, NOS	C21.1-Anal canal	Poorly differentiated; Grade III	Blank(s)	IIIB	Blank(s)	Blank(s)	T3	Blank(s)	Blank(s)	N2	0	None	Blank(s)	Blank(s)	70	400	1	300	0	0	98	Blank(s)	No radiation and/or cancer-directed surgery	Beam radiation	Alive or dead of other cause	Dead (attributable to causes other than this cancer dx)	56	Diseases of Heart	One primary only	May	Yes
4525778	2005	Male	67	Asian or Pacific Islander	Married (including common law)	Anus, Anal Canal and Anorectum	8490/3: Signet ring cell carcinoma	C21.1-Anal canal	Poorly differentiated; Grade III	Blank(s)	IIIA	Blank(s)	Blank(s)	T3	Blank(s)	Blank(s)	N1	62	4 or more regional lymph nodes removed	Blank(s)	Blank(s)	60	400	5	100	5	5	4	Blank(s)	Radiation prior to surgery	Beam radiation	Dead (attributable to this cancer dx)	Alive or dead due to cancer	26	Rectum and Rectosigmoid Junction	One primary only	June	Yes
4526066	2005	Male	60	White	Married (including common law)	Rectum	8140/3: Adenocarcinoma, NOS	C20.9-Rectum, NOS	Moderately differentiated; Grade II	Blank(s)	IIIB	Blank(s)	Blank(s)	T3	Blank(s)	Blank(s)	N1	30	4 or more regional lymph nodes removed	Blank(s)	Blank(s)	65	450	3	100	3	22	2	10	No radiation and/or cancer-directed surgery	None	Alive or dead of other cause	Alive or dead due to cancer	106	Alive	One primary only	February	Yes
4526069	2005	Male	62	White	Single (never married)	Rectum	8480/3: Mucinous adenocarcinoma	C20.9-Rectum, NOS	Moderately differentiated; Grade II	Blank(s)	IIIB	Blank(s)	Blank(s)	T3	Blank(s)	Blank(s)	N1	30	4 or more regional lymph nodes removed	Blank(s)	Blank(s)	999	450	6	100	6	9	3	998	Radiation prior to surgery	Beam radiation	Alive or dead of other cause	Alive or dead due to cancer	105	Alive	One primary only	March	Yes
4526071	2005	Female	68	Asian or Pacific Islander	Widowed	Rectum	8140/3: Adenocarcinoma, NOS	C20.9-Rectum, NOS	Poorly differentiated; Grade III	Blank(s)	IIIC	Blank(s)	Blank(s)	T3	Blank(s)	Blank(s)	N2	30	4 or more regional lymph nodes removed	Blank(s)	Blank(s)	55	400	3	300	3	51	14	998	Radiation after surgery	Beam radiation	Dead (attributable to this cancer dx)	Alive or dead due to cancer	12	Colon excluding Rectum	One primary only	March	Yes
4526073	2005	Male	60	White	Married (including common law)	Rectum	8140/3: Adenocarcinoma, NOS	C20.9-Rectum, NOS	Moderately differentiated; Grade II	Blank(s)	IIA	Blank(s)	Blank(s)	T3	Blank(s)	Blank(s)	N0	30	4 or more regional lymph nodes removed	Blank(s)	Blank(s)	55	400	3	0	3	14	0	998	Radiation after surgery	Beam radiation	Dead (attributable to this cancer dx)	Alive or dead due to cancer	98	Rectum and Rectosigmoid Junction	One primary only	June	Yes
4526079	2005	Male	48	Black	Single (never married)	Rectum	8140/3: Adenocarcinoma, NOS	C20.9-Rectum, NOS	Moderately differentiated; Grade II	Blank(s)	I	Blank(s)	Blank(s)	T1	Blank(s)	Blank(s)	N0	30	None	Blank(s)	Blank(s)	30	300	3	0	0	0	98	30	No radiation and/or cancer-directed surgery	None	Alive or dead of other cause	Alive or dead due to cancer	103	Alive	One primary only	May	No/Unknown
4526569	2005	Male	47	White	Single (never married)	Anus, Anal Canal and Anorectum	8070/3: Squamous cell carcinoma, NOS	C21.1-Anal canal	Poorly differentiated; Grade III	Blank(s)	IIIB	Blank(s)	Blank(s)	T3	Blank(s)	Blank(s)	N3	0	Biopsy or aspiration of regional lymph node, NOS	Blank(s)	Blank(s)	70	400	1	500	1	95	95	Blank(s)	Radiation after surgery	Beam radiation	Dead (attributable to this cancer dx)	Alive or dead due to cancer	18	Anus, Anal Canal and Anorectum	One primary only	May	Yes
4526578	2005	Female	65	Asian or Pacific Islander	Married (including common law)	Rectum	8140/3: Adenocarcinoma, NOS	C20.9-Rectum, NOS	Poorly differentiated; Grade III	Blank(s)	IIIC	Blank(s)	Blank(s)	T3	Blank(s)	Blank(s)	N2	30	4 or more regional lymph nodes removed	Blank(s)	Blank(s)	27	400	3	200	3	12	5	20	Radiation after surgery	Beam radiation	Alive or dead of other cause	Alive or dead due to cancer	101	Alive	One primary only	July	Yes
4526700	2005	Female	73	Asian or Pacific Islander	Married (including common law)	Anus, Anal Canal and Anorectum	8070/3: Squamous cell carcinoma, NOS	C21.1-Anal canal	Poorly differentiated; Grade III	Blank(s)	II	Blank(s)	Blank(s)	T2	Blank(s)	Blank(s)	N0	0	None	Blank(s)	Blank(s)	32	300	1	0	1	95	0	Blank(s)	No radiation and/or cancer-directed surgery	Beam radiation	Alive or dead of other cause	Alive or dead due to cancer	100	Alive	One primary only	August	Yes
4527402	2005	Male	67	Asian or Pacific Islander	Married (including common law)	Rectum	8140/3: Adenocarcinoma, NOS	C20.9-Rectum, NOS	Moderately differentiated; Grade II	Blank(s)	I	Blank(s)	Blank(s)	T1	Blank(s)	Blank(s)	N0	0	None	Blank(s)	Blank(s)	49	300	1	0	0	0	98	998	No radiation and/or cancer-directed surgery	None	Alive or dead of other cause	Dead (attributable to causes other than this cancer dx)	59	State DC not available or state DC available but no COD	One primary only	July	No/Unknown
4527758	2005	Male	73	White	Widowed	Rectum	8140/3: Adenocarcinoma, NOS	C20.9-Rectum, NOS	Moderately differentiated; Grade II	Blank(s)	IIIA	Blank(s)	Blank(s)	T2	Blank(s)	Blank(s)	N1	50	4 or more regional lymph nodes removed	Blank(s)	Blank(s)	999	200	6	300	5	6	0	10	Radiation prior to surgery	Radiation, NOS method or source not specified	Alive or dead of other cause	Alive or dead due to cancer	105	Alive	One primary only	March	Yes
4527934	2005	Male	74	Asian or Pacific Islander	Married (including common law)	Rectum	8480/3: Mucinous adenocarcinoma	C20.9-Rectum, NOS	Moderately differentiated; Grade II	Blank(s)	IIIC	Blank(s)	Blank(s)	T4	Blank(s)	Blank(s)	N2	30	4 or more regional lymph nodes removed	Blank(s)	Blank(s)	15	550	6	100	6	11	4	10	Radiation prior to surgery	Beam radiation	Dead (attributable to this cancer dx)	Alive or dead due to cancer	66	Colon excluding Rectum	One primary only	October	Yes
4529002	2005	Female	53	White	Single (never married)	Rectum	8070/3: Squamous cell carcinoma, NOS	C20.9-Rectum, NOS	Poorly differentiated; Grade III	Blank(s)	I	Blank(s)	Blank(s)	T1	Blank(s)	Blank(s)	N0	0	None	Blank(s)	Blank(s)	999	160	1	0	0	0	98	998	No radiation and/or cancer-directed surgery	Beam radiation	Alive or dead of other cause	Alive or dead due to cancer	103	Alive	One primary only	May	Yes
4529456	2005	Female	57	Asian or Pacific Islander	Married (including common law)	Rectum	8140/3: Adenocarcinoma, NOS	C20.9-Rectum, NOS	Moderately differentiated; Grade II	Blank(s)	IIB	Blank(s)	Blank(s)	T4	Blank(s)	Blank(s)	N0	30	1 to 3 regional lymph nodes removed	Blank(s)	Blank(s)	50	500	5	0	6	3	0	20	Radiation prior to surgery	Beam radiation	Alive or dead of other cause	Alive or dead due to cancer	100	Alive	One primary only	August	Yes
4529459	2005	Male	48	Asian or Pacific Islander	Married (including common law)	Rectum	8140/3: Adenocarcinoma, NOS	C20.9-Rectum, NOS	Moderately differentiated; Grade II	Blank(s)	I	Blank(s)	Blank(s)	T2	Blank(s)	Blank(s)	N0	50	4 or more regional lymph nodes removed	Blank(s)	Blank(s)	15	200	5	0	6	9	0	20	Radiation prior to surgery	Beam radiation	Alive or dead of other cause	Alive or dead due to cancer	100	Alive	One primary only	August	Yes
4529842	2005	Male	45	Black	Single (never married)	Anus, Anal Canal and Anorectum	8070/3: Squamous cell carcinoma, NOS	C21.0-Anus, NOS	Well differentiated; Grade I	Blank(s)	II	Blank(s)	Blank(s)	T2	Blank(s)	Blank(s)	N0	20	1 to 3 regional lymph nodes removed	Blank(s)	Blank(s)	50	200	3	0	3	2	0	Blank(s)	Radiation after surgery	Beam radiation	Alive or dead of other cause	Alive or dead due to cancer	72	Alive	One primary only	January	No/Unknown
4529869	2005	Male	67	White	Single (never married)	Rectum	8263/3: Adenocarcinoma in tubulovillous adenoma	C20.9-Rectum, NOS	Moderately differentiated; Grade II	Blank(s)	I	Blank(s)	Blank(s)	T1	Blank(s)	Blank(s)	N0	27	None	Blank(s)	Blank(s)	999	160	3	0	0	0	98	999	No radiation and/or cancer-directed surgery	None	Dead (attributable to this cancer dx)	Alive or dead due to cancer	1	Rectum and Rectosigmoid Junction	One primary only	September	No/Unknown
4530458	2005	Male	59	White	Married (including common law)	Rectum	8140/3: Adenocarcinoma, NOS	C20.9-Rectum, NOS	Moderately differentiated; Grade II	Blank(s)	IIIB	Blank(s)	Blank(s)	T3	Blank(s)	Blank(s)	N1	30	4 or more regional lymph nodes removed	Blank(s)	Blank(s)	50	450	5	300	5	21	0	10	Radiation prior to surgery	Radiation, NOS method or source not specified	Alive or dead of other cause	Alive or dead due to cancer	102	Alive	One primary only	June	Yes
4530472	2005	Male	39	White	Single (never married)	Anus, Anal Canal and Anorectum	8124/3: Cloacogenic carcinoma	C21.2-Cloacogenic zone	Poorly differentiated; Grade III	Blank(s)	IIIA	Blank(s)	Blank(s)	T2	Blank(s)	Blank(s)	N1	0	None	Blank(s)	Blank(s)	35	400	1	100	0	0	98	Blank(s)	No radiation and/or cancer-directed surgery	Beam radiation	Alive or dead of other cause	Alive or dead due to cancer	101	Alive	One primary only	July	Yes
4530491	2005	Female	76	White	Single (never married)	Rectum	8140/3: Adenocarcinoma, NOS	C20.9-Rectum, NOS	Moderately differentiated; Grade II	Blank(s)	I	Blank(s)	Blank(s)	T1	Blank(s)	Blank(s)	N0	27	None	Blank(s)	Blank(s)	23	160	3	0	0	0	98	20	Radiation after surgery	Beam radiation	Alive or dead of other cause	Alive or dead due to cancer	97	Alive	One primary only	November	Yes
4530494	2005	Male	74	White	Married (including common law)	Rectum	8480/3: Mucinous adenocarcinoma	C20.9-Rectum, NOS	Moderately differentiated; Grade II	Blank(s)	IIIB	Blank(s)	Blank(s)	T3	Blank(s)	Blank(s)	N1	30	4 or more regional lymph nodes removed	Blank(s)	Blank(s)	12	400	5	100	5	7	0	20	Radiation prior to surgery	Beam radiation	Alive or dead of other cause	Dead (attributable to causes other than this cancer dx)	11	Symptoms, Signs and Ill-Defined Conditions	One primary only	December	Yes
4531379	2005	Male	46	White	Married (including common law)	Rectum	8140/3: Adenocarcinoma, NOS	C20.9-Rectum, NOS	Poorly differentiated; Grade III	Blank(s)	I	Blank(s)	Blank(s)	T1	Blank(s)	Blank(s)	N0	30	4 or more regional lymph nodes removed	Blank(s)	Blank(s)	999	160	3	0	3	8	0	998	Radiation after surgery	Beam radiation	Alive or dead of other cause	Alive or dead due to cancer	104	Alive	One primary only	April	No/Unknown
4531391	2005	Female	76	Asian or Pacific Islander	Married (including common law)	Rectum	8140/3: Adenocarcinoma, NOS	C20.9-Rectum, NOS	Moderately differentiated; Grade II	Blank(s)	I	Blank(s)	Blank(s)	T2	Blank(s)	Blank(s)	N0	30	4 or more regional lymph nodes removed	Blank(s)	Blank(s)	18	200	3	0	3	7	0	10	No radiation and/or cancer-directed surgery	None	Alive or dead of other cause	Dead (attributable to causes other than this cancer dx)	77	Diseases of Heart	One primary only	March	No/Unknown
4531412	2005	Female	77	Asian or Pacific Islander	Widowed	Rectum	8140/3: Adenocarcinoma, NOS	C20.9-Rectum, NOS	Moderately differentiated; Grade II	Blank(s)	IIIC	Blank(s)	Blank(s)	T4	Blank(s)	Blank(s)	N2	30	4 or more regional lymph nodes removed	Blank(s)	Blank(s)	45	500	3	300	3	25	6	20	No radiation and/or cancer-directed surgery	None	Alive or dead of other cause	Dead (attributable to causes other than this cancer dx)	96	Cerebrovascular Diseases	One primary only	September	Yes
4531688	2005	Female	49	Asian or Pacific Islander	Married (including common law)	Rectum	8140/3: Adenocarcinoma, NOS	C20.9-Rectum, NOS	Moderately differentiated; Grade II	Blank(s)	IIIC	Blank(s)	Blank(s)	T2	Blank(s)	Blank(s)	N2	30	4 or more regional lymph nodes removed	Blank(s)	Blank(s)	20	200	3	100	3	10	4	10	Radiation after surgery	Beam radiation	Alive or dead of other cause	Alive or dead due to cancer	103	Alive	One primary only	May	Yes
4531716	2005	Male	61	White	Married (including common law)	Rectum	8140/3: Adenocarcinoma, NOS	C20.9-Rectum, NOS	Moderately differentiated; Grade II	Blank(s)	IIIC	Blank(s)	Blank(s)	T3	Blank(s)	Blank(s)	N2	50	4 or more regional lymph nodes removed	Blank(s)	Blank(s)	75	450	6	200	6	14	6	10	Radiation prior to surgery	Beam radiation	Alive or dead of other cause	Alive or dead due to cancer	99	Alive	One primary only	September	Yes
4531719	2005	Male	68	White	Divorced	Rectum	8140/3: Adenocarcinoma, NOS	C20.9-Rectum, NOS	Well differentiated; Grade I	Blank(s)	IIA	Blank(s)	Blank(s)	T3	Blank(s)	Blank(s)	N0	20	None	Blank(s)	Blank(s)	999	400	3	0	0	12	0	10	Radiation before and after surgery	Beam radiation	Alive or dead of other cause	Alive or dead due to cancer	102	Alive	One primary only	July	Yes
4532234	2005	Female	50	White	Divorced	Anus, Anal Canal and Anorectum	8070/3: Squamous cell carcinoma, NOS	C21.0-Anus, NOS	Moderately differentiated; Grade II	Blank(s)	I	Blank(s)	Blank(s)	T1	Blank(s)	Blank(s)	N0	27	None	Blank(s)	Blank(s)	8	400	3	0	0	0	98	Blank(s)	Radiation after surgery	Radiation, NOS method or source not specified	Dead (attributable to this cancer dx)	Alive or dead due to cancer	56	Miscellaneous Malignant Cancer	One primary only	July	Yes
4532235	2005	Male	45	White	Single (never married)	Anus, Anal Canal and Anorectum	8070/3: Squamous cell carcinoma, NOS	C21.0-Anus, NOS	Moderately differentiated; Grade II	Blank(s)	I	Blank(s)	Blank(s)	T1	Blank(s)	Blank(s)	N0	0	None	Blank(s)	Blank(s)	20	400	1	0	0	0	98	Blank(s)	No radiation and/or cancer-directed surgery	Beam radiation	Dead (attributable to this cancer dx)	Alive or dead due to cancer	12	Anus, Anal Canal and Anorectum	One primary only	November	Yes
4534768	2005	Male	43	White	Single (never married)	Anus, Anal Canal and Anorectum	8070/3: Squamous cell carcinoma, NOS	C21.0-Anus, NOS	Moderately differentiated; Grade II	Blank(s)	I	Blank(s)	Blank(s)	T1	Blank(s)	Blank(s)	N0	20	None	Blank(s)	Blank(s)	20	160	3	0	0	0	98	Blank(s)	Radiation after surgery	Beam radiation	Alive or dead of other cause	Alive or dead due to cancer	104	Alive	One primary only	April	Yes
4534881	2005	Male	62	White	Married (including common law)	Rectum	8140/3: Adenocarcinoma, NOS	C20.9-Rectum, NOS	Moderately differentiated; Grade II	Blank(s)	IIIA	Blank(s)	Blank(s)	T2	Blank(s)	Blank(s)	N1	30	1 to 3 regional lymph nodes removed	Blank(s)	Blank(s)	16	200	3	100	3	3	3	20	Radiation after surgery	Beam radiation	Dead (attributable to this cancer dx)	Alive or dead due to cancer	20	Colon excluding Rectum	One primary only	August	No/Unknown
4535412	2005	Female	59	American Indian/Alaska Native	Married (including common law)	Rectum	8140/3: Adenocarcinoma, NOS	C20.9-Rectum, NOS	Moderately differentiated; Grade II	Blank(s)	I	Blank(s)	Blank(s)	T1	Blank(s)	Blank(s)	N0	27	None	Blank(s)	Blank(s)	64	300	5	0	0	0	98	10	Radiation prior to surgery	Beam radiation	Alive or dead of other cause	Alive or dead due to cancer	100	Alive	One primary only	August	Yes
4535490	2005	Male	63	White	Married (including common law)	Rectum	8140/3: Adenocarcinoma, NOS	C20.9-Rectum, NOS	Moderately differentiated; Grade II	Blank(s)	IIB	Blank(s)	Blank(s)	T4	Blank(s)	Blank(s)	N0	0	None	Blank(s)	Blank(s)	9	570	1	0	0	0	98	998	No radiation and/or cancer-directed surgery	Beam radiation	Dead (attributable to this cancer dx)	Alive or dead due to cancer	34	Rectum and Rectosigmoid Junction	One primary only	October	Yes
4535544	2004	Female	56	Asian or Pacific Islander	Married (including common law)	Rectum	8140/3: Adenocarcinoma, NOS	C20.9-Rectum, NOS	Moderately differentiated; Grade II	Blank(s)	IIA	Blank(s)	Blank(s)	T3	Blank(s)	Blank(s)	N0	30	4 or more regional lymph nodes removed	Blank(s)	Blank(s)	995	400	5	0	3	8	0	999	Radiation prior to surgery	Beam radiation	Alive or dead of other cause	Alive or dead due to cancer	109	Alive	One primary only	November	Yes
4536294	2005	Female	38	White	Married (including common law)	Rectum	8140/3: Adenocarcinoma, NOS	C20.9-Rectum, NOS	Moderately differentiated; Grade II	Blank(s)	I	Blank(s)	Blank(s)	T2	Blank(s)	Blank(s)	N0	70	4 or more regional lymph nodes removed	Blank(s)	Blank(s)	35	200	6	0	6	19	0	10	Radiation after surgery	Beam radiation	Alive or dead of other cause	Dead (attributable to causes other than this cancer dx)	26	Accidents and Adverse Effects	One primary only	October	Yes
4536328	2005	Male	71	White	Divorced	Rectum	8140/3: Adenocarcinoma, NOS	C20.9-Rectum, NOS	Moderately differentiated; Grade II	Blank(s)	IIA	Blank(s)	Blank(s)	T3	Blank(s)	Blank(s)	N0	0	None	Blank(s)	Blank(s)	50	400	1	0	0	0	98	998	No radiation and/or cancer-directed surgery	Beam radiation	Dead (attributable to this cancer dx)	Alive or dead due to cancer	34	Rectum and Rectosigmoid Junction	One primary only	August	Yes
4536386	2005	Male	72	Asian or Pacific Islander	Married (including common law)	Rectum	8140/3: Adenocarcinoma, NOS	C20.9-Rectum, NOS	Moderately differentiated; Grade II	Blank(s)	IIA	Blank(s)	Blank(s)	T3	Blank(s)	Blank(s)	N0	30	4 or more regional lymph nodes removed	Blank(s)	Blank(s)	70	450	3	0	3	16	0	20	No radiation and/or cancer-directed surgery	None	Alive or dead of other cause	Alive or dead due to cancer	98	Alive	One primary only	October	No/Unknown
4536492	2005	Male	49	Black	Single (never married)	Rectum	8140/3: Adenocarcinoma, NOS	C20.9-Rectum, NOS	Moderately differentiated; Grade II	Blank(s)	IIA	Blank(s)	Blank(s)	T3	Blank(s)	Blank(s)	N0	30	1 to 3 regional lymph nodes removed	Blank(s)	Blank(s)	40	400	5	0	5	98	0	999	Radiation prior to surgery	Beam radiation	Alive or dead of other cause	Alive or dead due to cancer	103	Alive	One primary only	June	Yes
4536500	2005	Male	68	White	Married (including common law)	Rectum	8480/3: Mucinous adenocarcinoma	C20.9-Rectum, NOS	Moderately differentiated; Grade II	Blank(s)	IIIB	Blank(s)	Blank(s)	T3	Blank(s)	Blank(s)	N1	30	4 or more regional lymph nodes removed	Blank(s)	Blank(s)	25	450	6	100	6	7	1	999	Radiation before and after surgery	Beam radiation	Alive or dead of other cause	Dead (attributable to causes other than this cancer dx)	66	Other Cause of Death	One primary only	November	No/Unknown
4536532	2005	Male	61	White	Married (including common law)	Rectum	8140/3: Adenocarcinoma, NOS	C20.9-Rectum, NOS	Moderately differentiated; Grade II	Blank(s)	IIIB	Blank(s)	Blank(s)	T3	Blank(s)	Blank(s)	N1	30	4 or more regional lymph nodes removed	Blank(s)	Blank(s)	999	450	6	300	6	12	0	20	Radiation prior to surgery	Beam radiation	Alive or dead of other cause	Alive or dead due to cancer	98	Alive	One primary only	October	Yes
4536756	2005	Female	80	White	Married (including common law)	Rectum	8070/3: Squamous cell carcinoma, NOS	C20.9-Rectum, NOS	Well differentiated; Grade I	Blank(s)	I	Blank(s)	Blank(s)	T1	Blank(s)	Blank(s)	N0	0	None	Blank(s)	Blank(s)	999	300	1	0	0	0	98	999	No radiation and/or cancer-directed surgery	Beam radiation	Dead (attributable to this cancer dx)	Alive or dead due to cancer	7	Anus, Anal Canal and Anorectum	One primary only	September	No/Unknown
4536757	2005	Male	75	Black	Married (including common law)	Rectum	8140/3: Adenocarcinoma, NOS	C20.9-Rectum, NOS	Moderately differentiated; Grade II	Blank(s)	IIIB	Blank(s)	Blank(s)	T3	Blank(s)	Blank(s)	N1	30	4 or more regional lymph nodes removed	Blank(s)	Blank(s)	40	450	5	100	5	5	1	999	Radiation before and after surgery	Beam radiation	Alive or dead of other cause	Dead (attributable to causes other than this cancer dx)	8	Diseases of Heart	One primary only	October	Yes
4536931	2005	Female	41	White	Married (including common law)	Anus, Anal Canal and Anorectum	8070/3: Squamous cell carcinoma, NOS	C21.1-Anal canal	Poorly differentiated; Grade III	Blank(s)	II	Blank(s)	Blank(s)	T2	Blank(s)	Blank(s)	N0	0	None	Blank(s)	Blank(s)	30	400	1	0	0	0	98	Blank(s)	No radiation and/or cancer-directed surgery	Beam radiation	Alive or dead of other cause	Alive or dead due to cancer	100	Alive	One primary only	August	Yes
4537002	2005	Female	56	White	Divorced	Rectum	8140/3: Adenocarcinoma, NOS	C20.9-Rectum, NOS	Moderately differentiated; Grade II	Blank(s)	IIA	Blank(s)	Blank(s)	T3	Blank(s)	Blank(s)	N0	30	4 or more regional lymph nodes removed	Blank(s)	Blank(s)	999	458	3	0	3	12	0	20	Radiation after surgery	Beam radiation	Alive or dead of other cause	Alive or dead due to cancer	98	Alive	One primary only	October	Yes
4537178	2005	Male	78	Black	Single (never married)	Rectum	8140/3: Adenocarcinoma, NOS	C20.9-Rectum, NOS	Moderately differentiated; Grade II	Blank(s)	I	Blank(s)	Blank(s)	T2	Blank(s)	Blank(s)	N0	30	4 or more regional lymph nodes removed	Blank(s)	Blank(s)	52	200	3	0	3	8	0	998	No radiation and/or cancer-directed surgery	None	Alive or dead of other cause	Dead (attributable to causes other than this cancer dx)	3	Chronic Obstructive Pulmonary Disease and Allied Cond	One primary only	July	No/Unknown
4537528	2005	Male	78	Asian or Pacific Islander	Widowed	Rectum	8140/3: Adenocarcinoma, NOS	C20.9-Rectum, NOS	Moderately differentiated; Grade II	Blank(s)	IIIC	Blank(s)	Blank(s)	T3	Blank(s)	Blank(s)	N2	30	4 or more regional lymph nodes removed	Blank(s)	Blank(s)	35	450	3	100	3	4	4	10	No radiation and/or cancer-directed surgery	None	Dead (attributable to this cancer dx)	Alive or dead due to cancer	15	Rectum and Rectosigmoid Junction	One primary only	June	No/Unknown
4537716	2005	Male	53	White	Single (never married)	Anus, Anal Canal and Anorectum	8070/3: Squamous cell carcinoma, NOS	C21.0-Anus, NOS	Moderately differentiated; Grade II	Blank(s)	II	Blank(s)	Blank(s)	T2	Blank(s)	Blank(s)	N0	27	None	Blank(s)	Blank(s)	30	300	3	0	0	0	98	Blank(s)	No radiation and/or cancer-directed surgery	None	Alive or dead of other cause	Dead (attributable to causes other than this cancer dx)	52	Diseases of Heart	One primary only	September	No/Unknown
4538237	2005	Male	52	White	Single (never married)	Rectum	8140/3: Adenocarcinoma, NOS	C20.9-Rectum, NOS	Moderately differentiated; Grade II	Blank(s)	I	Blank(s)	Blank(s)	T1	Blank(s)	Blank(s)	N0	30	4 or more regional lymph nodes removed	Blank(s)	Blank(s)	999	300	5	0	6	13	0	20	Radiation prior to surgery	Beam radiation	Alive or dead of other cause	Alive or dead due to cancer	96	Alive	One primary only	December	Yes
4538241	2005	Male	53	White	Married (including common law)	Rectum	8140/3: Adenocarcinoma, NOS	C20.9-Rectum, NOS	Moderately differentiated; Grade II	Blank(s)	I	Blank(s)	Blank(s)	T1	Blank(s)	Blank(s)	N0	30	4 or more regional lymph nodes removed	Blank(s)	Blank(s)	20	160	3	0	3	13	0	999	No radiation and/or cancer-directed surgery	None	Alive or dead of other cause	Alive or dead due to cancer	98	Alive	One primary only	October	No/Unknown
4538815	2005	Male	55	Asian or Pacific Islander	Married (including common law)	Rectum	8210/3: Adenocarcinoma in adenomatous polyp	C20.9-Rectum, NOS	Well differentiated; Grade I	Blank(s)	I	Blank(s)	Blank(s)	T1	Blank(s)	Blank(s)	N0	26	None	Blank(s)	Blank(s)	5	130	3	0	0	0	98	999	No radiation and/or cancer-directed surgery	None	Alive or dead of other cause	Alive or dead due to cancer	99	Alive	One primary only	September	No/Unknown
4538850	2005	Male	60	White	Single (never married)	Anus, Anal Canal and Anorectum	8072/3: Squamous cell carcinoma, large cell, nonkeratinizing, NOS	C21.8-Overlapping lesion of rectum, anus, and anal canal	Poorly differentiated; Grade III	Blank(s)	II	Blank(s)	Blank(s)	T2	Blank(s)	Blank(s)	N0	0	None	Blank(s)	Blank(s)	30	200	1	0	0	0	98	Blank(s)	No radiation and/or cancer-directed surgery	Beam radiation	Alive or dead of other cause	Alive or dead due to cancer	101	Alive	One primary only	July	Yes
4540130	2005	Female	60	Asian or Pacific Islander	Married (including common law)	Rectum	8140/3: Adenocarcinoma, NOS	C20.9-Rectum, NOS	Moderately differentiated; Grade II	Blank(s)	I	Blank(s)	Blank(s)	T1	Blank(s)	Blank(s)	N0	30	4 or more regional lymph nodes removed	Blank(s)	Blank(s)	30	300	5	0	6	4	0	20	Radiation prior to surgery	Radiation, NOS method or source not specified	Alive or dead of other cause	Alive or dead due to cancer	98	Alive	One primary only	October	Yes
4540905	2005	Male	75	White	Married (including common law)	Rectum	8140/3: Adenocarcinoma, NOS	C20.9-Rectum, NOS	Moderately differentiated; Grade II	Blank(s)	IIA	Blank(s)	Blank(s)	T3	Blank(s)	Blank(s)	N0	50	None	Blank(s)	Blank(s)	25	400	5	0	0	0	98	998	Radiation prior to surgery	Beam radiation	Alive or dead of other cause	Alive or dead due to cancer	96	Alive	One primary only	December	Yes
4540981	2005	Male	46	White	Divorced	Rectum	8140/3: Adenocarcinoma, NOS	C20.9-Rectum, NOS	Well differentiated; Grade I	Blank(s)	IIA	Blank(s)	Blank(s)	T3	Blank(s)	Blank(s)	N0	30	4 or more regional lymph nodes removed	Blank(s)	Blank(s)	70	450	3	0	3	17	0	20	Radiation after surgery	Beam radiation	Alive or dead of other cause	Alive or dead due to cancer	97	Alive	One primary only	November	Yes
4541179	2005	Male	39	Asian or Pacific Islander	Married (including common law)	Rectum	8140/3: Adenocarcinoma, NOS	C20.9-Rectum, NOS	Poorly differentiated; Grade III	Blank(s)	IIA	Blank(s)	Blank(s)	T3	Blank(s)	Blank(s)	N0	30	4 or more regional lymph nodes removed	Blank(s)	Blank(s)	70	400	5	0	0	8	0	20	Radiation prior to surgery	Radiation, NOS method or source not specified	Alive or dead of other cause	Alive or dead due to cancer	97	Alive	One primary only	November	Yes
4541266	2005	Male	60	White	Married (including common law)	Rectum	8140/3: Adenocarcinoma, NOS	C20.9-Rectum, NOS	Moderately differentiated; Grade II	Blank(s)	IIIB	Blank(s)	Blank(s)	T3	Blank(s)	Blank(s)	N1	50	4 or more regional lymph nodes removed	Blank(s)	Blank(s)	999	450	5	300	5	10	0	20	Radiation prior to surgery	Radiation, NOS method or source not specified	Alive or dead of other cause	Alive or dead due to cancer	99	Alive	One primary only	September	Yes
4541403	2005	Male	72	White	Married (including common law)	Rectum	8263/3: Adenocarcinoma in tubulovillous adenoma	C20.9-Rectum, NOS	Moderately differentiated; Grade II	Blank(s)	I	Blank(s)	Blank(s)	T1	Blank(s)	Blank(s)	N0	26	None	Blank(s)	Blank(s)	15	160	3	0	0	0	98	998	No radiation and/or cancer-directed surgery	None	Alive or dead of other cause	Alive or dead due to cancer	98	Alive	One primary only	October	No/Unknown
4541629	2004	Male	76	White	Widowed	Rectum	8210/3: Adenocarcinoma in adenomatous polyp	C20.9-Rectum, NOS	Well differentiated; Grade I	Blank(s)	I	Blank(s)	Blank(s)	T1	Blank(s)	Blank(s)	N0	28	None	Blank(s)	Blank(s)	999	150	1	0	1	0	98	998	Radiation after surgery	Beam radiation	Alive or dead of other cause	Dead (attributable to causes other than this cancer dx)	15	Chronic Obstructive Pulmonary Disease and Allied Cond	One primary only	April	Yes
4541632	2004	Male	44	White	Married (including common law)	Rectum	8140/3: Adenocarcinoma, NOS	C20.9-Rectum, NOS	Moderately differentiated; Grade II	Blank(s)	IIIB	Blank(s)	Blank(s)	T3	Blank(s)	Blank(s)	N1	0	None	Blank(s)	Blank(s)	999	400	1	300	0	0	98	20	No radiation and/or cancer-directed surgery	None	Dead (attributable to this cancer dx)	Alive or dead due to cancer	17	Colon excluding Rectum	One primary only	April	No/Unknown
4541718	2005	Female	44	White	Divorced	Anus, Anal Canal and Anorectum	8070/3: Squamous cell carcinoma, NOS	C21.1-Anal canal	Moderately differentiated; Grade II	Blank(s)	II	Blank(s)	Blank(s)	T2	Blank(s)	Blank(s)	N0	0	None	Blank(s)	Blank(s)	25	100	1	0	0	0	98	Blank(s)	No radiation and/or cancer-directed surgery	Beam radiation	Alive or dead of other cause	Alive or dead due to cancer	100	Alive	One primary only	August	Yes
4542029	2005	Male	50	White	Married (including common law)	Rectum	8210/3: Adenocarcinoma in adenomatous polyp	C20.9-Rectum, NOS	Moderately differentiated; Grade II	Blank(s)	I	Blank(s)	Blank(s)	T1	Blank(s)	Blank(s)	N0	26	None	Blank(s)	Blank(s)	999	160	3	0	0	0	98	20	No radiation and/or cancer-directed surgery	None	Alive or dead of other cause	Alive or dead due to cancer	96	Alive	One primary only	December	No/Unknown
4542056	2005	Male	60	White	Married (including common law)	Rectum	8140/3: Adenocarcinoma, NOS	C20.9-Rectum, NOS	Moderately differentiated; Grade II	Blank(s)	IIIB	Blank(s)	Blank(s)	T3	Blank(s)	Blank(s)	N1	40	4 or more regional lymph nodes removed	Blank(s)	Blank(s)	31	450	1	100	1	10	0	20	Radiation prior to surgery	Beam radiation	Dead (attributable to this cancer dx)	Alive or dead due to cancer	66	Rectum and Rectosigmoid Junction	One primary only	August	Yes
4542059	2005	Male	69	White	Married (including common law)	Rectum	8140/3: Adenocarcinoma, NOS	C20.9-Rectum, NOS	Moderately differentiated; Grade II	Blank(s)	IIIB	Blank(s)	Blank(s)	T3	Blank(s)	Blank(s)	N1	30	1 to 3 regional lymph nodes removed	Blank(s)	Blank(s)	52	450	5	100	5	2	1	10	Radiation prior to surgery	Beam radiation	Alive or dead of other cause	Alive or dead due to cancer	100	Alive	One primary only	August	Yes
4542150	2005	Female	77	White	Divorced	Rectum	8140/3: Adenocarcinoma, NOS	C20.9-Rectum, NOS	Poorly differentiated; Grade III	Blank(s)	IIB	Blank(s)	Blank(s)	T4	Blank(s)	Blank(s)	N0	50	4 or more regional lymph nodes removed	Blank(s)	Blank(s)	999	500	0	0	3	5	0	20	Radiation prior to surgery	Beam radiation	Dead (attributable to this cancer dx)	Alive or dead due to cancer	73	Rectum and Rectosigmoid Junction	One primary only	September	Yes
4542205	2005	Female	68	Asian or Pacific Islander	Married (including common law)	Rectum	8140/3: Adenocarcinoma, NOS	C20.9-Rectum, NOS	Moderately differentiated; Grade II	Blank(s)	IIIB	Blank(s)	Blank(s)	T3	Blank(s)	Blank(s)	N1	30	4 or more regional lymph nodes removed	Blank(s)	Blank(s)	35	450	3	300	3	5	1	10	Radiation after surgery	Beam radiation	Dead (attributable to this cancer dx)	Alive or dead due to cancer	30	Colon excluding Rectum	One primary only	November	No/Unknown
4542275	2005	Male	67	White	Married (including common law)	Rectum	8140/3: Adenocarcinoma, NOS	C20.9-Rectum, NOS	Moderately differentiated; Grade II	Blank(s)	I	Blank(s)	Blank(s)	T1	Blank(s)	Blank(s)	N0	27	None	Blank(s)	Blank(s)	30	160	1	0	0	0	98	20	No radiation and/or cancer-directed surgery	None	Alive or dead of other cause	Alive or dead due to cancer	96	Alive	One primary only	December	No/Unknown
4542581	2005	Male	68	Asian or Pacific Islander	Married (including common law)	Rectum	8140/3: Adenocarcinoma, NOS	C20.9-Rectum, NOS	Moderately differentiated; Grade II	Blank(s)	IIA	Blank(s)	Blank(s)	T3	Blank(s)	Blank(s)	N0	30	4 or more regional lymph nodes removed	Blank(s)	Blank(s)	90	450	6	0	6	6	0	20	Radiation prior to surgery	Radiation, NOS method or source not specified	Alive or dead of other cause	Alive or dead due to cancer	97	Alive	One primary only	November	Yes
4542774	2005	Male	72	Asian or Pacific Islander	Married (including common law)	Rectum	8261/3: Adenocarcinoma in villous adenoma	C20.9-Rectum, NOS	Well differentiated; Grade I	Blank(s)	IIIA	Blank(s)	Blank(s)	T1	Blank(s)	Blank(s)	N1	27	None	Blank(s)	Blank(s)	30	160	6	100	0	0	98	10	Radiation prior to surgery	Beam radiation	Alive or dead of other cause	Alive or dead due to cancer	96	Alive	One primary only	December	Yes
4542904	2005	Male	64	White	Married (including common law)	Rectum	8210/3: Adenocarcinoma in adenomatous polyp	C20.9-Rectum, NOS	Moderately differentiated; Grade II	Blank(s)	I	Blank(s)	Blank(s)	T1	Blank(s)	Blank(s)	N0	27	None	Blank(s)	Blank(s)	999	160	3	0	0	0	98	998	No radiation and/or cancer-directed surgery	None	Alive or dead of other cause	Alive or dead due to cancer	101	Alive	One primary only	July	No/Unknown
4542923	2005	Male	76	White	Single (never married)	Rectum	8263/3: Adenocarcinoma in tubulovillous adenoma	C20.9-Rectum, NOS	Moderately differentiated; Grade II	Blank(s)	IIA	Blank(s)	Blank(s)	T3	Blank(s)	Blank(s)	N0	40	4 or more regional lymph nodes removed	Blank(s)	Blank(s)	70	400	3	0	3	10	0	998	No radiation and/or cancer-directed surgery	None	Alive or dead of other cause	Alive or dead due to cancer	99	Alive	One primary only	September	No/Unknown
4542928	2005	Male	72	White	Married (including common law)	Rectum	8140/3: Adenocarcinoma, NOS	C20.9-Rectum, NOS	Moderately differentiated; Grade II	Blank(s)	IIIA	Blank(s)	Blank(s)	T2	Blank(s)	Blank(s)	N1	30	4 or more regional lymph nodes removed	Blank(s)	Blank(s)	8	200	5	200	5	6	1	998	Radiation prior to surgery	Beam radiation	Alive or dead of other cause	Alive or dead due to cancer	100	Alive	One primary only	August	Yes
4542935	2005	Male	57	White	Single (never married)	Anus, Anal Canal and Anorectum	8070/3: Squamous cell carcinoma, NOS	C21.8-Overlapping lesion of rectum, anus, and anal canal	Moderately differentiated; Grade II	Blank(s)	IIIA	Blank(s)	Blank(s)	T3	Blank(s)	Blank(s)	N1	0	Biopsy or aspiration of regional lymph node, NOS	Blank(s)	Blank(s)	70	400	1	100	1	95	95	Blank(s)	Radiation after surgery	Beam radiation	Alive or dead of other cause	Alive or dead due to cancer	104	Alive	One primary only	April	Yes
4543106	2005	Male	64	White	Divorced	Rectum	8480/3: Mucinous adenocarcinoma	C20.9-Rectum, NOS	Moderately differentiated; Grade II	Blank(s)	IIIC	Blank(s)	Blank(s)	T4	Blank(s)	Blank(s)	N2	50	4 or more regional lymph nodes removed	Blank(s)	Blank(s)	25	570	6	100	6	6	6	10	Radiation after surgery	Beam radiation	Dead (attributable to this cancer dx)	Alive or dead due to cancer	31	Rectum and Rectosigmoid Junction	One primary only	December	Yes
4543112	2006	Female	42	Black	Married (including common law)	Rectum	8140/3: Adenocarcinoma, NOS	C20.9-Rectum, NOS	Moderately differentiated; Grade II	Blank(s)	IIB	Blank(s)	Blank(s)	T4	Blank(s)	Blank(s)	N0	0	None	Blank(s)	Blank(s)	30	610	1	0	0	0	98	10	No radiation and/or cancer-directed surgery	Beam radiation	Alive or dead of other cause	Alive or dead due to cancer	93	Alive	One primary only	March	Yes
4543416	2005	Male	56	Asian or Pacific Islander	Married (including common law)	Rectum	8140/3: Adenocarcinoma, NOS	C20.9-Rectum, NOS	Moderately differentiated; Grade II	Blank(s)	IIIB	Blank(s)	Blank(s)	T3	Blank(s)	Blank(s)	N1	50	4 or more regional lymph nodes removed	Blank(s)	Blank(s)	999	450	6	100	5	5	0	10	Radiation prior to surgery	Beam radiation	Alive or dead of other cause	Alive or dead due to cancer	96	Alive	One primary only	December	Yes
4543671	2005	Male	78	White	Married (including common law)	Rectum	8140/3: Adenocarcinoma, NOS	C20.9-Rectum, NOS	Well differentiated; Grade I	Blank(s)	IIIB	Blank(s)	Blank(s)	T3	Blank(s)	Blank(s)	N1	30	4 or more regional lymph nodes removed	Blank(s)	Blank(s)	999	450	5	200	5	5	0	20	Radiation prior to surgery	Beam radiation	Alive or dead of other cause	Alive or dead due to cancer	96	Alive	One primary only	December	Yes
4543733	2005	Male	31	Asian or Pacific Islander	Single (never married)	Rectum	8140/3: Adenocarcinoma, NOS	C20.9-Rectum, NOS	Poorly differentiated; Grade III	Blank(s)	IIB	Blank(s)	Blank(s)	T4	Blank(s)	Blank(s)	N0	70	4 or more regional lymph nodes removed	Blank(s)	Blank(s)	999	610	5	0	6	14	0	20	Radiation prior to surgery	Beam radiation	Dead (attributable to this cancer dx)	Alive or dead due to cancer	21	Colon excluding Rectum	One primary only	October	Yes
4544146	2005	Male	55	White	Married (including common law)	Rectum	8140/3: Adenocarcinoma, NOS	C20.9-Rectum, NOS	Well differentiated; Grade I	Blank(s)	I	Blank(s)	Blank(s)	T2	Blank(s)	Blank(s)	N0	30	4 or more regional lymph nodes removed	Blank(s)	Blank(s)	25	200	6	0	6	15	0	20	Radiation prior to surgery	Beam radiation	Alive or dead of other cause	Alive or dead due to cancer	97	Alive	One primary only	November	Yes
4544395	2006	Female	75	Asian or Pacific Islander	Widowed	Rectum	8140/3: Adenocarcinoma, NOS	C20.9-Rectum, NOS	Moderately differentiated; Grade II	Blank(s)	I	Blank(s)	Blank(s)	T2	Blank(s)	Blank(s)	N0	50	4 or more regional lymph nodes removed	Blank(s)	Blank(s)	70	200	3	0	3	23	0	20	No radiation and/or cancer-directed surgery	None	Dead (attributable to this cancer dx)	Alive or dead due to cancer	59	Colon excluding Rectum	One primary only	February	No/Unknown
4544442	2006	Female	78	White	Married (including common law)	Rectum	8210/3: Adenocarcinoma in adenomatous polyp	C20.9-Rectum, NOS	Moderately differentiated; Grade II	Blank(s)	IIA	Blank(s)	Blank(s)	T3	Blank(s)	Blank(s)	N0	30	4 or more regional lymph nodes removed	Blank(s)	Blank(s)	45	400	3	0	3	16	0	10	No radiation and/or cancer-directed surgery	None	Alive or dead of other cause	Alive or dead due to cancer	95	Alive	One primary only	January	No/Unknown
4544588	2005	Female	70	Asian or Pacific Islander	Widowed	Rectum	8140/3: Adenocarcinoma, NOS	C20.9-Rectum, NOS	Moderately differentiated; Grade II	Blank(s)	IIIB	Blank(s)	Blank(s)	T3	Blank(s)	Blank(s)	N1	30	4 or more regional lymph nodes removed	Blank(s)	Blank(s)	55	400	6	300	6	12	1	10	Radiation prior to surgery	Beam radiation	Alive or dead of other cause	Alive or dead due to cancer	82	Alive	One primary only	September	Yes
4545217	2005	Female	65	White	Married (including common law)	Rectum	8070/3: Squamous cell carcinoma, NOS	C20.9-Rectum, NOS	Poorly differentiated; Grade III	Blank(s)	I	Blank(s)	Blank(s)	T1	Blank(s)	Blank(s)	N0	0	None	Blank(s)	Blank(s)	30	150	1	0	0	0	98	998	No radiation and/or cancer-directed surgery	Beam radiation	Alive or dead of other cause	Alive or dead due to cancer	96	Alive	One primary only	December	Yes
4545442	2005	Female	71	White	Married (including common law)	Rectum	8481/3: Mucin-producing adenocarcinoma	C20.9-Rectum, NOS	Moderately differentiated; Grade II	Blank(s)	IIA	Blank(s)	Blank(s)	T3	Blank(s)	Blank(s)	N0	30	4 or more regional lymph nodes removed	Blank(s)	Blank(s)	11	400	3	0	3	5	0	998	No radiation and/or cancer-directed surgery	None	Alive or dead of other cause	Alive or dead due to cancer	96	Alive	One primary only	December	No/Unknown
4546245	2005	Female	67	White	Widowed	Rectum	8560/3: Adenosquamous carcinoma	C20.9-Rectum, NOS	Poorly differentiated; Grade III	Blank(s)	IIIB	Blank(s)	Blank(s)	T3	Blank(s)	Blank(s)	N1	50	4 or more regional lymph nodes removed	Blank(s)	Blank(s)	39	450	5	100	5	9	0	20	Radiation before and after surgery	Beam radiation	Alive or dead of other cause	Alive or dead due to cancer	97	Alive	One primary only	November	Yes
4546586	2006	Female	53	White	Single (never married)	Rectum	8140/3: Adenocarcinoma, NOS	C20.9-Rectum, NOS	Moderately differentiated; Grade II	Blank(s)	IIB	Blank(s)	Blank(s)	T4	Blank(s)	Blank(s)	N0	30	4 or more regional lymph nodes removed	Blank(s)	Blank(s)	999	500	6	0	6	5	0	20	Radiation prior to surgery	Radiation, NOS method or source not specified	Alive or dead of other cause	Alive or dead due to cancer	94	Alive	One primary only	February	Yes
4546590	2006	Female	60	Asian or Pacific Islander	Divorced	Anus, Anal Canal and Anorectum	8070/3: Squamous cell carcinoma, NOS	C21.8-Overlapping lesion of rectum, anus, and anal canal	Poorly differentiated; Grade III	Blank(s)	I	Blank(s)	Blank(s)	T1	Blank(s)	Blank(s)	N0	0	None	Blank(s)	Blank(s)	12	160	1	0	0	0	98	Blank(s)	No radiation and/or cancer-directed surgery	Beam radiation	Alive or dead of other cause	Alive or dead due to cancer	95	Alive	One primary only	January	Yes
4547022	2005	Male	53	Asian or Pacific Islander	Single (never married)	Rectum	8140/3: Adenocarcinoma, NOS	C20.9-Rectum, NOS	Poorly differentiated; Grade III	Blank(s)	IIA	Blank(s)	Blank(s)	T3	Blank(s)	Blank(s)	N0	30	4 or more regional lymph nodes removed	Blank(s)	Blank(s)	50	450	5	0	5	4	0	999	Radiation prior to surgery	Beam radiation	Dead (attributable to this cancer dx)	Alive or dead due to cancer	91	Rectum and Rectosigmoid Junction	One primary only	December	Yes
4547528	2005	Male	47	White	Single (never married)	Rectum	8140/3: Adenocarcinoma, NOS	C20.9-Rectum, NOS	Well differentiated; Grade I	Blank(s)	IIB	Blank(s)	Blank(s)	T4	Blank(s)	Blank(s)	N0	50	4 or more regional lymph nodes removed	Blank(s)	Blank(s)	45	610	5	0	5	19	0	998	Radiation before and after surgery	Beam radiation	Alive or dead of other cause	Alive or dead due to cancer	97	Alive	One primary only	November	Yes
4547961	2005	Male	67	Black	Single (never married)	Rectum	8140/3: Adenocarcinoma, NOS	C20.9-Rectum, NOS	Moderately differentiated; Grade II	Blank(s)	I	Blank(s)	Blank(s)	T2	Blank(s)	Blank(s)	N0	30	4 or more regional lymph nodes removed	Blank(s)	Blank(s)	25	200	3	0	3	11	0	998	No radiation and/or cancer-directed surgery	None	Alive or dead of other cause	Alive or dead due to cancer	98	Alive	One primary only	October	No/Unknown
4548002	2006	Male	66	White	Married (including common law)	Rectum	8210/3: Adenocarcinoma in adenomatous polyp	C20.9-Rectum, NOS	Moderately differentiated; Grade II	Blank(s)	I	Blank(s)	Blank(s)	T1	Blank(s)	Blank(s)	N0	30	4 or more regional lymph nodes removed	Blank(s)	Blank(s)	17	160	3	0	3	5	0	999	No radiation and/or cancer-directed surgery	None	Alive or dead of other cause	Alive or dead due to cancer	94	Alive	One primary only	March	No/Unknown
4548005	2006	Female	47	White	Married (including common law)	Rectum	8140/3: Adenocarcinoma, NOS	C20.9-Rectum, NOS	Moderately differentiated; Grade II	Blank(s)	IIA	Blank(s)	Blank(s)	T3	Blank(s)	Blank(s)	N0	50	4 or more regional lymph nodes removed	Blank(s)	Blank(s)	50	450	6	0	6	20	0	20	Radiation prior to surgery	Beam radiation	Dead (attributable to this cancer dx)	Alive or dead due to cancer	31	Colon excluding Rectum	One primary only	February	Yes
4548152	2005	Female	44	White	Married (including common law)	Anus, Anal Canal and Anorectum	8072/3: Squamous cell carcinoma, large cell, nonkeratinizing, NOS	C21.0-Anus, NOS	Poorly differentiated; Grade III	Blank(s)	IIIB	Blank(s)	Blank(s)	T4	Blank(s)	Blank(s)	N2	27	None	Blank(s)	Blank(s)	60	600	3	310	0	0	98	Blank(s)	Radiation after surgery	Beam radiation	Alive or dead of other cause	Alive or dead due to cancer	96	Alive	One primary only	December	Yes
4548416	2005	Male	65	White	Married (including common law)	Rectum	8140/3: Adenocarcinoma, NOS	C20.9-Rectum, NOS	Poorly differentiated; Grade III	Blank(s)	IIA	Blank(s)	Blank(s)	T3	Blank(s)	Blank(s)	N0	50	4 or more regional lymph nodes removed	Blank(s)	Blank(s)	999	450	5	0	6	10	0	20	Radiation prior to surgery	Beam radiation	Alive or dead of other cause	Alive or dead due to cancer	101	Alive	One primary only	July	Yes
4548417	2005	Male	44	White	Married (including common law)	Rectum	8140/3: Adenocarcinoma, NOS	C20.9-Rectum, NOS	Moderately differentiated; Grade II	Blank(s)	I	Blank(s)	Blank(s)	T2	Blank(s)	Blank(s)	N0	0	None	Blank(s)	Blank(s)	999	200	1	0	0	0	98	10	No radiation and/or cancer-directed surgery	Beam radiation	Dead (attributable to this cancer dx)	Alive or dead due to cancer	19	Rectum and Rectosigmoid Junction	One primary only	October	Yes
4548490	2005	Female	67	Black	Single (never married)	Rectum	8210/3: Adenocarcinoma in adenomatous polyp	C20.9-Rectum, NOS	Moderately differentiated; Grade II	Blank(s)	I	Blank(s)	Blank(s)	T1	Blank(s)	Blank(s)	N0	30	4 or more regional lymph nodes removed	Blank(s)	Blank(s)	999	160	3	0	3	5	0	998	No radiation and/or cancer-directed surgery	None	Alive or dead of other cause	Alive or dead due to cancer	99	Alive	One primary only	September	No/Unknown
5250307	2006	Male	44	Black	Single (never married)	Anus, Anal Canal and Anorectum	8070/3: Squamous cell carcinoma, NOS	C21.1-Anal canal	Moderately differentiated; Grade II	Blank(s)	II	Blank(s)	Blank(s)	T2	Blank(s)	Blank(s)	N0	0	None	Blank(s)	Blank(s)	40	300	1	0	0	0	98	Blank(s)	No radiation and/or cancer-directed surgery	Beam radiation	Alive or dead of other cause	Dead (attributable to causes other than this cancer dx)	4	Symptoms, Signs and Ill-Defined Conditions	One primary only	February	Yes
5250386	2006	Male	50	Asian or Pacific Islander	Married (including common law)	Rectum	8140/3: Adenocarcinoma, NOS	C20.9-Rectum, NOS	Moderately differentiated; Grade II	Blank(s)	I	Blank(s)	Blank(s)	T1	Blank(s)	Blank(s)	N0	30	4 or more regional lymph nodes removed	Blank(s)	Blank(s)	23	160	3	0	3	7	0	20	No radiation and/or cancer-directed surgery	None	Alive or dead of other cause	Alive or dead due to cancer	85	Alive	One primary only	February	No/Unknown
5251118	2006	Female	64	White	Divorced	Anus, Anal Canal and Anorectum	8070/3: Squamous cell carcinoma, NOS	C21.1-Anal canal	Moderately differentiated; Grade II	Blank(s)	IIIA	Blank(s)	Blank(s)	T4	Blank(s)	Blank(s)	N0	27	None	Blank(s)	Blank(s)	60	600	3	0	0	0	98	Blank(s)	Radiation after surgery	Beam radiation	Alive or dead of other cause	Alive or dead due to cancer	94	Alive	One primary only	February	Yes
5251220	2006	Male	78	White	Married (including common law)	Rectum	8140/3: Adenocarcinoma, NOS	C20.9-Rectum, NOS	Well differentiated; Grade I	Blank(s)	IIIB	Blank(s)	Blank(s)	T3	Blank(s)	Blank(s)	N1	50	1 to 3 regional lymph nodes removed	Blank(s)	Blank(s)	75	450	3	100	3	19	1	999	Radiation after surgery	Beam radiation	Dead (attributable to this cancer dx)	Alive or dead due to cancer	20	Rectum and Rectosigmoid Junction	One primary only	February	Yes
5251448	2005	Male	59	Asian or Pacific Islander	Married (including common law)	Rectum	8140/3: Adenocarcinoma, NOS	C20.9-Rectum, NOS	Moderately differentiated; Grade II	Blank(s)	IIA	Blank(s)	Blank(s)	T3	Blank(s)	Blank(s)	N0	50	4 or more regional lymph nodes removed	Blank(s)	Blank(s)	60	400	6	0	6	4	0	10	Radiation prior to surgery	Beam radiation	Dead (attributable to this cancer dx)	Alive or dead due to cancer	52	Colon excluding Rectum	One primary only	December	Yes
5251787	2006	Male	48	White	Married (including common law)	Rectum	8140/3: Adenocarcinoma, NOS	C20.9-Rectum, NOS	Moderately differentiated; Grade II	Blank(s)	IIIC	Blank(s)	Blank(s)	T3	Blank(s)	Blank(s)	N2	30	4 or more regional lymph nodes removed	Blank(s)	Blank(s)	40	400	6	300	6	10	7	998	Radiation prior to surgery	Beam radiation	Dead (attributable to this cancer dx)	Alive or dead due to cancer	58	Colon excluding Rectum	One primary only	February	Yes
5251796	2006	Male	62	White	Married (including common law)	Rectum	8140/3: Adenocarcinoma, NOS	C20.9-Rectum, NOS	Moderately differentiated; Grade II	Blank(s)	IIIC	Blank(s)	Blank(s)	T3	Blank(s)	Blank(s)	N2	30	4 or more regional lymph nodes removed	Blank(s)	Blank(s)	30	450	3	100	3	10	6	10	Radiation prior to surgery	Beam radiation	Dead (attributable to this cancer dx)	Alive or dead due to cancer	43	Colon excluding Rectum	One primary only	March	Yes
5251811	2006	Female	54	White	Married (including common law)	Rectum	8140/3: Adenocarcinoma, NOS	C20.9-Rectum, NOS	Moderately differentiated; Grade II	Blank(s)	IIIC	Blank(s)	Blank(s)	T4	Blank(s)	Blank(s)	N2	0	None	Blank(s)	Blank(s)	90	700	1	800	0	0	98	10	No radiation and/or cancer-directed surgery	None	Dead (attributable to this cancer dx)	Alive or dead due to cancer	17	Colon excluding Rectum	One primary only	February	Yes
5252217	2005	Male	51	White	Single (never married)	Anus, Anal Canal and Anorectum	8070/3: Squamous cell carcinoma, NOS	C21.0-Anus, NOS	Moderately differentiated; Grade II	Blank(s)	I	Blank(s)	Blank(s)	T1	Blank(s)	Blank(s)	N0	27	None	Blank(s)	Blank(s)	20	300	3	0	0	0	98	Blank(s)	Radiation after surgery	Beam radiation	Alive or dead of other cause	Dead (attributable to causes other than this cancer dx)	87	Hypertension without Heart Disease	One primary only	July	Yes
5252405	2006	Male	59	White	Divorced	Rectum	8140/3: Adenocarcinoma, NOS	C20.9-Rectum, NOS	Moderately differentiated; Grade II	Blank(s)	I	Blank(s)	Blank(s)	T2	Blank(s)	Blank(s)	N0	30	None	Blank(s)	Blank(s)	40	200	6	0	0	0	98	10	Radiation prior to surgery	Beam radiation	Alive or dead of other cause	Dead (attributable to causes other than this cancer dx)	55	Cerebrovascular Diseases	One primary only	March	Yes
5253184	2006	Female	79	Asian or Pacific Islander	Married (including common law)	Rectum	8140/3: Adenocarcinoma, NOS	C20.9-Rectum, NOS	Moderately differentiated; Grade II	Blank(s)	I	Blank(s)	Blank(s)	T2	Blank(s)	Blank(s)	N0	30	4 or more regional lymph nodes removed	Blank(s)	Blank(s)	30	200	3	0	3	9	0	999	No radiation and/or cancer-directed surgery	None	Alive or dead of other cause	Dead (attributable to causes other than this cancer dx)	54	Diseases of Heart	One primary only	April	No/Unknown
5253481	2006	Male	76	Asian or Pacific Islander	Married (including common law)	Rectum	8140/3: Adenocarcinoma, NOS	C20.9-Rectum, NOS	Poorly differentiated; Grade III	Blank(s)	IIIC	Blank(s)	Blank(s)	T3	Blank(s)	Blank(s)	N2	50	4 or more regional lymph nodes removed	Blank(s)	Blank(s)	45	458	3	300	3	16	6	998	Radiation after surgery	Beam radiation	Dead (attributable to this cancer dx)	Alive or dead due to cancer	10	Colon excluding Rectum	One primary only	January	Yes
5253486	2006	Male	53	White	Married (including common law)	Anus, Anal Canal and Anorectum	8070/3: Squamous cell carcinoma, NOS	C21.0-Anus, NOS	Moderately differentiated; Grade II	Blank(s)	II	Blank(s)	Blank(s)	T3	Blank(s)	Blank(s)	N0	0	None	Blank(s)	Blank(s)	100	400	1	0	0	0	98	Blank(s)	No radiation and/or cancer-directed surgery	Beam radiation	Dead (attributable to this cancer dx)	Alive or dead due to cancer	5	Anus, Anal Canal and Anorectum	One primary only	March	Yes
5253767	2006	Male	49	White	Single (never married)	Rectum	8140/3: Adenocarcinoma, NOS	C20.9-Rectum, NOS	Moderately differentiated; Grade II	Blank(s)	IIIB	Blank(s)	Blank(s)	T3	Blank(s)	Blank(s)	N1	50	4 or more regional lymph nodes removed	Blank(s)	Blank(s)	130	450	0	100	0	6	0	20	Radiation before and after surgery	Beam radiation	Dead (attributable to this cancer dx)	Alive or dead due to cancer	29	Rectum and Rectosigmoid Junction	One primary only	January	Yes
5253858	2006	Male	41	Asian or Pacific Islander	Married (including common law)	Rectum	8140/3: Adenocarcinoma, NOS	C20.9-Rectum, NOS	Moderately differentiated; Grade II	Blank(s)	IIIB	Blank(s)	Blank(s)	T3	Blank(s)	Blank(s)	N1	30	4 or more regional lymph nodes removed	Blank(s)	Blank(s)	60	400	5	100	5	5	0	20	Radiation prior to surgery	Beam radiation	Alive or dead of other cause	Alive or dead due to cancer	93	Alive	One primary only	March	Yes
5254497	2006	Male	65	Asian or Pacific Islander	Single (never married)	Rectum	8140/3: Adenocarcinoma, NOS	C20.9-Rectum, NOS	Moderately differentiated; Grade II	Blank(s)	IIA	Blank(s)	Blank(s)	T3	Blank(s)	Blank(s)	N0	0	None	Blank(s)	Blank(s)	30	400	1	0	0	0	98	20	No radiation and/or cancer-directed surgery	Beam radiation	Alive or dead of other cause	Alive or dead due to cancer	93	Alive	One primary only	March	Yes
5254865	2006	Female	44	White	Divorced	Rectum	8140/3: Adenocarcinoma, NOS	C20.9-Rectum, NOS	Poorly differentiated; Grade III	Blank(s)	IIIC	Blank(s)	Blank(s)	T4	Blank(s)	Blank(s)	N2	70	4 or more regional lymph nodes removed	Blank(s)	Blank(s)	22	700	6	100	6	11	7	999	Radiation before and after surgery	Beam radiation	Alive or dead of other cause	Alive or dead due to cancer	95	Alive	One primary only	January	Yes
5254947	2006	Male	61	White	Married (including common law)	Anus, Anal Canal and Anorectum	8070/3: Squamous cell carcinoma, NOS	C21.1-Anal canal	Moderately differentiated; Grade II	Blank(s)	I	Blank(s)	Blank(s)	T1	Blank(s)	Blank(s)	N0	0	None	Blank(s)	Blank(s)	15	200	1	0	0	0	98	Blank(s)	No radiation and/or cancer-directed surgery	Beam radiation	Alive or dead of other cause	Alive or dead due to cancer	2	Alive	One primary only	March	Yes
5254997	2006	Male	77	White	Married (including common law)	Rectum	8210/3: Adenocarcinoma in adenomatous polyp	C20.9-Rectum, NOS	Moderately differentiated; Grade II	Blank(s)	IIA	Blank(s)	Blank(s)	T3	Blank(s)	Blank(s)	N0	50	4 or more regional lymph nodes removed	Blank(s)	Blank(s)	43	450	6	0	6	5	0	20	Radiation after surgery	Beam radiation	Dead (attributable to this cancer dx)	Alive or dead due to cancer	10	Rectum and Rectosigmoid Junction	One primary only	February	Yes
5255508	2006	Male	72	White	Married (including common law)	Rectum	8140/3: Adenocarcinoma, NOS	C20.9-Rectum, NOS	Moderately differentiated; Grade II	Blank(s)	I	Blank(s)	Blank(s)	T1	Blank(s)	Blank(s)	N0	30	4 or more regional lymph nodes removed	Blank(s)	Blank(s)	999	160	1	0	0	9	0	20	Radiation prior to surgery	Beam radiation	Alive or dead of other cause	Alive or dead due to cancer	94	Alive	One primary only	February	Yes
5255946	2005	Male	64	White	Married (including common law)	Anus, Anal Canal and Anorectum	8070/3: Squamous cell carcinoma, NOS	C21.0-Anus, NOS	Moderately differentiated; Grade II	Blank(s)	IIIB	Blank(s)	Blank(s)	T2	Blank(s)	Blank(s)	N3	0	None	Blank(s)	Blank(s)	31	400	1	510	0	0	98	Blank(s)	No radiation and/or cancer-directed surgery	Beam radiation	Alive or dead of other cause	Dead (attributable to causes other than this cancer dx)	4	Other Cause of Death	One primary only	December	Yes
5256302	2006	Male	71	Asian or Pacific Islander	Married (including common law)	Rectum	8140/3: Adenocarcinoma, NOS	C20.9-Rectum, NOS	Moderately differentiated; Grade II	Blank(s)	IIA	Blank(s)	Blank(s)	T3	Blank(s)	Blank(s)	N0	30	4 or more regional lymph nodes removed	Blank(s)	Blank(s)	60	400	5	0	3	12	0	999	Radiation prior to surgery	Beam radiation	Alive or dead of other cause	Alive or dead due to cancer	94	Alive	One primary only	February	Yes
5256510	2006	Female	67	Asian or Pacific Islander	Married (including common law)	Rectum	8140/3: Adenocarcinoma, NOS	C20.9-Rectum, NOS	Moderately differentiated; Grade II	Blank(s)	I	Blank(s)	Blank(s)	T1	Blank(s)	Blank(s)	N0	30	4 or more regional lymph nodes removed	Blank(s)	Blank(s)	30	300	5	0	6	21	0	20	Radiation prior to surgery	Beam radiation	Alive or dead of other cause	Alive or dead due to cancer	94	Alive	One primary only	February	Yes
5256563	2006	Female	54	Asian or Pacific Islander	Single (never married)	Anus, Anal Canal and Anorectum	8070/3: Squamous cell carcinoma, NOS	C21.0-Anus, NOS	Moderately differentiated; Grade II	Blank(s)	II	Blank(s)	Blank(s)	T2	Blank(s)	Blank(s)	N0	0	None	Blank(s)	Blank(s)	30	300	1	0	0	0	98	Blank(s)	No radiation and/or cancer-directed surgery	Beam radiation	Alive or dead of other cause	Alive or dead due to cancer	94	Alive	One primary only	February	Yes
5257321	2006	Female	80	White	Divorced	Rectum	8210/3: Adenocarcinoma in adenomatous polyp	C20.9-Rectum, NOS	Moderately differentiated; Grade II	Blank(s)	IIA	Blank(s)	Blank(s)	T3	Blank(s)	Blank(s)	N0	30	4 or more regional lymph nodes removed	Blank(s)	Blank(s)	65	400	3	0	3	5	0	998	No radiation and/or cancer-directed surgery	None	Dead (attributable to this cancer dx)	Alive or dead due to cancer	19	Rectum and Rectosigmoid Junction	One primary only	February	No/Unknown
5257325	2006	Female	44	White	Single (never married)	Rectum	8261/3: Adenocarcinoma in villous adenoma	C20.9-Rectum, NOS	Well differentiated; Grade I	Blank(s)	IIIB	Blank(s)	Blank(s)	T3	Blank(s)	Blank(s)	N1	30	4 or more regional lymph nodes removed	Blank(s)	Blank(s)	32	400	5	100	5	15	3	999	Radiation after surgery	Beam radiation	Alive or dead of other cause	Alive or dead due to cancer	94	Alive	One primary only	February	Yes
5257493	2006	Male	58	Asian or Pacific Islander	Married (including common law)	Rectum	8140/3: Adenocarcinoma, NOS	C20.9-Rectum, NOS	Poorly differentiated; Grade III	Blank(s)	IIIA	Blank(s)	Blank(s)	T2	Blank(s)	Blank(s)	N1	30	4 or more regional lymph nodes removed	Blank(s)	Blank(s)	8	200	6	100	6	21	3	997	Radiation prior to surgery	Beam radiation	Alive or dead of other cause	Alive or dead due to cancer	93	Alive	One primary only	March	Yes
5257878	2005	Male	59	White	Single (never married)	Rectum	8083/3: Basaloid squamous cell carcinoma	C20.9-Rectum, NOS	Poorly differentiated; Grade III	Blank(s)	IIIB	Blank(s)	Blank(s)	T3	Blank(s)	Blank(s)	N1	30	4 or more regional lymph nodes removed	Blank(s)	Blank(s)	90	450	3	100	3	11	2	999	Radiation after surgery	Beam radiation	Alive or dead of other cause	Alive or dead due to cancer	96	Alive	One primary only	December	Yes
5258560	2006	Male	69	Asian or Pacific Islander	Married (including common law)	Rectum	8140/3: Adenocarcinoma, NOS	C20.9-Rectum, NOS	Moderately differentiated; Grade II	Blank(s)	I	Blank(s)	Blank(s)	T1	Blank(s)	Blank(s)	N0	30	4 or more regional lymph nodes removed	Blank(s)	Blank(s)	15	160	3	0	3	9	0	998	No radiation and/or cancer-directed surgery	None	Alive or dead of other cause	Alive or dead due to cancer	92	Alive	One primary only	April	No/Unknown
5258594	2006	Female	59	White	Divorced	Rectum	8140/3: Adenocarcinoma, NOS	C20.9-Rectum, NOS	Moderately differentiated; Grade II	Blank(s)	I	Blank(s)	Blank(s)	T2	Blank(s)	Blank(s)	N0	30	4 or more regional lymph nodes removed	Blank(s)	Blank(s)	21	200	3	0	3	21	0	20	No radiation and/or cancer-directed surgery	None	Alive or dead of other cause	Alive or dead due to cancer	93	Alive	One primary only	March	No/Unknown
5258647	2006	Female	74	Asian or Pacific Islander	Married (including common law)	Rectum	8490/3: Signet ring cell carcinoma	C20.9-Rectum, NOS	Moderately differentiated; Grade II	Blank(s)	IIA	Blank(s)	Blank(s)	T3	Blank(s)	Blank(s)	N0	0	None	Blank(s)	Blank(s)	30	450	1	0	0	0	98	10	No radiation and/or cancer-directed surgery	Beam radiation	Dead (attributable to this cancer dx)	Alive or dead due to cancer	27	Rectum and Rectosigmoid Junction	One primary only	March	Yes
5258656	2006	Female	39	White	Married (including common law)	Rectum	8140/3: Adenocarcinoma, NOS	C20.9-Rectum, NOS	Poorly differentiated; Grade III	Blank(s)	IIA	Blank(s)	Blank(s)	T3	Blank(s)	Blank(s)	N0	50	4 or more regional lymph nodes removed	Blank(s)	Blank(s)	20	450	6	0	6	13	0	998	Radiation prior to surgery	Beam radiation	Dead (attributable to this cancer dx)	Alive or dead due to cancer	73	Colon excluding Rectum	One primary only	March	Yes
5258711	2006	Male	50	White	Single (never married)	Anus, Anal Canal and Anorectum	8070/3: Squamous cell carcinoma, NOS	C21.1-Anal canal	Moderately differentiated; Grade II	Blank(s)	I	Blank(s)	Blank(s)	T1	Blank(s)	Blank(s)	N0	12	None	Blank(s)	Blank(s)	4	200	1	0	0	0	98	Blank(s)	Radiation after surgery	Beam radiation	Alive or dead of other cause	Alive or dead due to cancer	91	Alive	One primary only	June	Yes
5259011	2006	Male	57	White	Married (including common law)	Rectum	8140/3: Adenocarcinoma, NOS	C20.9-Rectum, NOS	Moderately differentiated; Grade II	Blank(s)	IIA	Blank(s)	Blank(s)	T3	Blank(s)	Blank(s)	N0	30	1 to 3 regional lymph nodes removed	Blank(s)	Blank(s)	35	450	3	0	3	3	0	20	No radiation and/or cancer-directed surgery	None	Alive or dead of other cause	Alive or dead due to cancer	91	Alive	One primary only	May	Yes
5259074	2006	Male	64	White	Married (including common law)	Rectum	8210/3: Adenocarcinoma in adenomatous polyp	C20.9-Rectum, NOS	Moderately differentiated; Grade II	Blank(s)	I	Blank(s)	Blank(s)	T1	Blank(s)	Blank(s)	N0	30	4 or more regional lymph nodes removed	Blank(s)	Blank(s)	999	150	3	0	3	14	0	20	No radiation and/or cancer-directed surgery	None	Alive or dead of other cause	Alive or dead due to cancer	92	Alive	One primary only	April	No/Unknown
5259743	2006	Female	52	White	Married (including common law)	Rectum	8070/3: Squamous cell carcinoma, NOS	C20.9-Rectum, NOS	Poorly differentiated; Grade III	Blank(s)	I	Blank(s)	Blank(s)	T1	Blank(s)	Blank(s)	N0	0	None	Blank(s)	Blank(s)	25	300	1	0	0	0	98	20	No radiation and/or cancer-directed surgery	Beam radiation	Alive or dead of other cause	Alive or dead due to cancer	90	Alive	One primary only	June	Yes
5259895	2006	Female	73	White	Divorced	Rectum	8070/3: Squamous cell carcinoma, NOS	C20.9-Rectum, NOS	Moderately differentiated; Grade II	Blank(s)	IIA	Blank(s)	Blank(s)	T3	Blank(s)	Blank(s)	N0	20	None	Blank(s)	Blank(s)	999	450	3	0	0	0	98	998	Radiation after surgery	Radiation, NOS method or source not specified	Alive or dead of other cause	Alive or dead due to cancer	93	Alive	One primary only	March	Yes
5260158	2006	Male	72	White	Divorced	Rectum	8140/3: Adenocarcinoma, NOS	C20.9-Rectum, NOS	Well differentiated; Grade I	Blank(s)	IIIB	Blank(s)	Blank(s)	T3	Blank(s)	Blank(s)	N1	0	None	Blank(s)	Blank(s)	30	450	0	100	0	0	98	10	No radiation and/or cancer-directed surgery	Beam radiation	Dead (attributable to this cancer dx)	Alive or dead due to cancer	24	Anus, Anal Canal and Anorectum	One primary only	March	No/Unknown
5260168	2006	Female	79	Asian or Pacific Islander	Widowed	Rectum	8140/3: Adenocarcinoma, NOS	C20.9-Rectum, NOS	Moderately differentiated; Grade II	Blank(s)	IIB	Blank(s)	Blank(s)	T4	Blank(s)	Blank(s)	N0	70	4 or more regional lymph nodes removed	Blank(s)	Blank(s)	30	700	3	0	3	4	0	999	No radiation and/or cancer-directed surgery	None	Dead (attributable to this cancer dx)	Alive or dead due to cancer	10	Colon excluding Rectum	One primary only	June	No/Unknown
5260255	2005	Male	59	White	Married (including common law)	Rectum	8140/3: Adenocarcinoma, NOS	C20.9-Rectum, NOS	Well differentiated; Grade I	Blank(s)	I	Blank(s)	Blank(s)	T2	Blank(s)	Blank(s)	N0	30	4 or more regional lymph nodes removed	Blank(s)	Blank(s)	7	200	6	0	6	11	0	999	Radiation prior to surgery	Beam radiation	Alive or dead of other cause	Alive or dead due to cancer	99	Alive	One primary only	September	Yes
5261385	2006	Female	42	White	Divorced	Rectum	8263/3: Adenocarcinoma in tubulovillous adenoma	C20.9-Rectum, NOS	Moderately differentiated; Grade II	Blank(s)	IIIA	Blank(s)	Blank(s)	T2	Blank(s)	Blank(s)	N1	30	4 or more regional lymph nodes removed	Blank(s)	Blank(s)	999	200	3	300	3	22	1	20	Radiation after surgery	Beam radiation	Alive or dead of other cause	Alive or dead due to cancer	92	Alive	One primary only	April	Yes
5261395	2006	Female	49	White	Married (including common law)	Rectum	8263/3: Adenocarcinoma in tubulovillous adenoma	C20.9-Rectum, NOS	Moderately differentiated; Grade II	Blank(s)	I	Blank(s)	Blank(s)	T2	Blank(s)	Blank(s)	N0	30	4 or more regional lymph nodes removed	Blank(s)	Blank(s)	11	200	3	0	3	9	0	20	No radiation and/or cancer-directed surgery	None	Alive or dead of other cause	Alive or dead due to cancer	92	Alive	One primary only	May	No/Unknown
5261451	2005	Male	50	White	Single (never married)	Anus, Anal Canal and Anorectum	8076/3: Squamous cell carcinoma, micro-invasive	C21.1-Anal canal	Poorly differentiated; Grade III	Blank(s)	I	Blank(s)	Blank(s)	T1	Blank(s)	Blank(s)	N0	15	None	Blank(s)	Blank(s)	990	100	3	0	0	0	98	Blank(s)	No radiation and/or cancer-directed surgery	None	Alive or dead of other cause	Alive or dead due to cancer	97	Alive	One primary only	November	No/Unknown
5261527	2006	Female	61	White	Single (never married)	Rectum	8263/3: Adenocarcinoma in tubulovillous adenoma	C20.9-Rectum, NOS	Moderately differentiated; Grade II	Blank(s)	IIIC	Blank(s)	Blank(s)	T4	Blank(s)	Blank(s)	N2	50	4 or more regional lymph nodes removed	Blank(s)	Blank(s)	50	610	3	300	3	15	12	999	Radiation prior to surgery	Beam radiation	Dead (attributable to this cancer dx)	Alive or dead due to cancer	22	Rectum and Rectosigmoid Junction	One primary only	February	No/Unknown
5261801	2006	Male	57	White	Married (including common law)	Rectum	8140/3: Adenocarcinoma, NOS	C20.9-Rectum, NOS	Poorly differentiated; Grade III	Blank(s)	IIA	Blank(s)	Blank(s)	T3	Blank(s)	Blank(s)	N0	30	4 or more regional lymph nodes removed	Blank(s)	Blank(s)	60	400	3	0	3	9	0	20	No radiation and/or cancer-directed surgery	None	Alive or dead of other cause	Alive or dead due to cancer	94	Alive	One primary only	February	No/Unknown
5261824	2006	Female	58	Asian or Pacific Islander	Single (never married)	Anus, Anal Canal and Anorectum	8070/3: Squamous cell carcinoma, NOS	C21.1-Anal canal	Moderately differentiated; Grade II	Blank(s)	II	Blank(s)	Blank(s)	T2	Blank(s)	Blank(s)	N0	0	None	Blank(s)	Blank(s)	40	300	1	0	0	0	98	Blank(s)	No radiation and/or cancer-directed surgery	Beam radiation	Alive or dead of other cause	Alive or dead due to cancer	92	Alive	One primary only	April	Yes
5261932	2006	Male	66	Asian or Pacific Islander	Married (including common law)	Rectum	8140/3: Adenocarcinoma, NOS	C20.9-Rectum, NOS	Moderately differentiated; Grade II	Blank(s)	I	Blank(s)	Blank(s)	T1	Blank(s)	Blank(s)	N0	0	None	Blank(s)	Blank(s)	35	300	1	0	0	0	98	998	No radiation and/or cancer-directed surgery	Beam radiation	Alive or dead of other cause	Dead (attributable to causes other than this cancer dx)	28	Cerebrovascular Diseases	One primary only	April	No/Unknown
5262213	2006	Male	66	White	Married (including common law)	Rectum	8210/3: Adenocarcinoma in adenomatous polyp	C20.9-Rectum, NOS	Moderately differentiated; Grade II	Blank(s)	I	Blank(s)	Blank(s)	T1	Blank(s)	Blank(s)	N0	30	1 to 3 regional lymph nodes removed	Blank(s)	Blank(s)	2	160	3	0	3	3	0	20	No radiation and/or cancer-directed surgery	None	Alive or dead of other cause	Alive or dead due to cancer	91	Alive	One primary only	May	No/Unknown
5262303	2006	Female	45	White	Divorced	Rectum	8140/3: Adenocarcinoma, NOS	C20.9-Rectum, NOS	Moderately differentiated; Grade II	Blank(s)	IIIC	Blank(s)	Blank(s)	T2	Blank(s)	Blank(s)	N2	30	4 or more regional lymph nodes removed	Blank(s)	Blank(s)	30	200	3	300	3	9	4	998	No radiation and/or cancer-directed surgery	None	Alive or dead of other cause	Alive or dead due to cancer	88	Alive	One primary only	August	Yes
5262551	2006	Male	64	White	Married (including common law)	Anus, Anal Canal and Anorectum	8124/3: Cloacogenic carcinoma	C21.2-Cloacogenic zone	Poorly differentiated; Grade III	Blank(s)	II	Blank(s)	Blank(s)	T2	Blank(s)	Blank(s)	N0	20	None	Blank(s)	Blank(s)	50	400	3	0	0	0	98	Blank(s)	Radiation after surgery	Beam radiation	Alive or dead of other cause	Alive or dead due to cancer	91	Alive	One primary only	May	Yes
5262618	2006	Male	70	White	Married (including common law)	Rectum	8140/3: Adenocarcinoma, NOS	C20.9-Rectum, NOS	Moderately differentiated; Grade II	Blank(s)	IIIB	Blank(s)	Blank(s)	T3	Blank(s)	Blank(s)	N1	30	4 or more regional lymph nodes removed	Blank(s)	Blank(s)	35	450	3	300	3	8	3	20	Radiation after surgery	Beam radiation	Alive or dead of other cause	Alive or dead due to cancer	87	Alive	One primary only	September	Yes
5262694	2006	Male	66	White	Divorced	Rectum	8140/3: Adenocarcinoma, NOS	C20.9-Rectum, NOS	Moderately differentiated; Grade II	Blank(s)	IIA	Blank(s)	Blank(s)	T3	Blank(s)	Blank(s)	N0	0	None	Blank(s)	Blank(s)	30	450	1	0	0	0	98	20	No radiation and/or cancer-directed surgery	Beam radiation	Alive or dead of other cause	Alive or dead due to cancer	89	Alive	One primary only	August	Yes
5262782	2005	Male	61	White	Married (including common law)	Rectum	8140/3: Adenocarcinoma, NOS	C20.9-Rectum, NOS	Moderately differentiated; Grade II	Blank(s)	IIIB	Blank(s)	Blank(s)	T3	Blank(s)	Blank(s)	N1	30	None	Blank(s)	Blank(s)	50	450	1	300	0	20	0	999	Radiation prior to surgery	Beam radiation	Dead (attributable to this cancer dx)	Alive or dead due to cancer	81	Colon excluding Rectum	One primary only	December	Yes
5262934	2006	Male	69	White	Single (never married)	Rectum	8140/3: Adenocarcinoma, NOS	C20.9-Rectum, NOS	Moderately differentiated; Grade II	Blank(s)	IIA	Blank(s)	Blank(s)	T3	Blank(s)	Blank(s)	N0	30	4 or more regional lymph nodes removed	Blank(s)	Blank(s)	15	400	5	0	6	5	0	999	Radiation prior to surgery	Beam radiation	Alive or dead of other cause	Dead (attributable to causes other than this cancer dx)	51	Accidents and Adverse Effects	One primary only	January	Yes
5262966	2006	Male	68	Asian or Pacific Islander	Married (including common law)	Rectum	8140/3: Adenocarcinoma, NOS	C20.9-Rectum, NOS	Moderately differentiated; Grade II	Blank(s)	I	Blank(s)	Blank(s)	T1	Blank(s)	Blank(s)	N0	27	None	Blank(s)	Blank(s)	15	300	3	0	0	0	98	20	No radiation and/or cancer-directed surgery	None	Alive or dead of other cause	Dead (attributable to causes other than this cancer dx)	33	State DC not available or state DC available but no COD	One primary only	February	No/Unknown
5263084	2006	Male	51	White	Single (never married)	Rectum	8140/3: Adenocarcinoma, NOS	C20.9-Rectum, NOS	Moderately differentiated; Grade II	Blank(s)	IIA	Blank(s)	Blank(s)	T3	Blank(s)	Blank(s)	N0	30	1 to 3 regional lymph nodes removed	Blank(s)	Blank(s)	20	400	3	0	3	1	0	10	No radiation and/or cancer-directed surgery	None	Alive or dead of other cause	Alive or dead due to cancer	93	Alive	One primary only	March	No/Unknown
5263234	2006	Male	72	Asian or Pacific Islander	Married (including common law)	Rectum	8140/3: Adenocarcinoma, NOS	C20.9-Rectum, NOS	Moderately differentiated; Grade II	Blank(s)	I	Blank(s)	Blank(s)	T1	Blank(s)	Blank(s)	N0	30	4 or more regional lymph nodes removed	Blank(s)	Blank(s)	20	300	6	0	6	9	0	20	Radiation prior to surgery	Beam radiation	Alive or dead of other cause	Alive or dead due to cancer	95	Alive	One primary only	January	Yes
5263663	2006	Male	48	White	Married (including common law)	Rectum	8140/3: Adenocarcinoma, NOS	C20.9-Rectum, NOS	Well differentiated; Grade I	Blank(s)	I	Blank(s)	Blank(s)	T2	Blank(s)	Blank(s)	N0	30	4 or more regional lymph nodes removed	Blank(s)	Blank(s)	25	200	3	0	3	18	0	999	No radiation and/or cancer-directed surgery	None	Alive or dead of other cause	Alive or dead due to cancer	92	Alive	One primary only	April	No/Unknown
5263944	2006	Male	64	White	Married (including common law)	Rectum	8140/3: Adenocarcinoma, NOS	C20.9-Rectum, NOS	Moderately differentiated; Grade II	Blank(s)	IIIB	Blank(s)	Blank(s)	T3	Blank(s)	Blank(s)	N1	30	4 or more regional lymph nodes removed	Blank(s)	Blank(s)	30	400	3	100	3	8	1	999	Radiation prior to surgery	Beam radiation	Dead (attributable to this cancer dx)	Alive or dead due to cancer	3	Rectum and Rectosigmoid Junction	One primary only	August	No/Unknown
5264672	2006	Female	50	White	Married (including common law)	Rectum	8140/3: Adenocarcinoma, NOS	C20.9-Rectum, NOS	Moderately differentiated; Grade II	Blank(s)	IIIC	Blank(s)	Blank(s)	T3	Blank(s)	Blank(s)	N2	30	4 or more regional lymph nodes removed	Blank(s)	Blank(s)	35	450	6	200	6	18	7	10	Radiation prior to surgery	Beam radiation	Dead (attributable to this cancer dx)	Alive or dead due to cancer	28	Rectum and Rectosigmoid Junction	One primary only	May	Yes
5264701	2006	Male	59	White	Married (including common law)	Rectum	8140/3: Adenocarcinoma, NOS	C20.9-Rectum, NOS	Moderately differentiated; Grade II	Blank(s)	I	Blank(s)	Blank(s)	T2	Blank(s)	Blank(s)	N0	30	4 or more regional lymph nodes removed	Blank(s)	Blank(s)	20	200	6	0	6	17	0	10	Radiation prior to surgery	Beam radiation	Alive or dead of other cause	Alive or dead due to cancer	88	Alive	One primary only	August	Yes
5264815	2006	Female	57	Asian or Pacific Islander	Single (never married)	Rectum	8140/3: Adenocarcinoma, NOS	C20.9-Rectum, NOS	Moderately differentiated; Grade II	Blank(s)	IIIC	Blank(s)	Blank(s)	T2	Blank(s)	Blank(s)	N2	30	4 or more regional lymph nodes removed	Blank(s)	Blank(s)	25	200	3	100	3	10	5	20	Radiation after surgery	Beam radiation	Alive or dead of other cause	Alive or dead due to cancer	91	Alive	One primary only	May	Yes
5265334	2006	Male	56	Asian or Pacific Islander	Married (including common law)	Rectum	8140/3: Adenocarcinoma, NOS	C20.9-Rectum, NOS	Moderately differentiated; Grade II	Blank(s)	IIIB	Blank(s)	Blank(s)	T3	Blank(s)	Blank(s)	N1	30	4 or more regional lymph nodes removed	Blank(s)	Blank(s)	35	450	3	100	3	7	1	20	No radiation and/or cancer-directed surgery	None	Alive or dead of other cause	Alive or dead due to cancer	90	Alive	One primary only	June	Yes
5265588	2006	Male	37	Black	Married (including common law)	Rectum	8140/3: Adenocarcinoma, NOS	C20.9-Rectum, NOS	Moderately differentiated; Grade II	Blank(s)	IIIB	Blank(s)	Blank(s)	T3	Blank(s)	Blank(s)	N1	30	4 or more regional lymph nodes removed	Blank(s)	Blank(s)	100	450	5	200	5	11	0	10	Radiation prior to surgery	Beam radiation	Dead (attributable to this cancer dx)	Alive or dead due to cancer	74	Rectum and Rectosigmoid Junction	One primary only	June	Yes
5265852	2006	Male	63	White	Widowed	Rectum	8140/3: Adenocarcinoma, NOS	C20.9-Rectum, NOS	Moderately differentiated; Grade II	Blank(s)	I	Blank(s)	Blank(s)	T1	Blank(s)	Blank(s)	N0	0	None	Blank(s)	Blank(s)	90	300	1	0	0	0	98	998	No radiation and/or cancer-directed surgery	Beam radiation	Dead (attributable to this cancer dx)	Alive or dead due to cancer	43	Rectum and Rectosigmoid Junction	One primary only	August	Yes
5266000	2006	Female	54	Asian or Pacific Islander	Married (including common law)	Rectum	8140/3: Adenocarcinoma, NOS	C20.9-Rectum, NOS	Moderately differentiated; Grade II	Blank(s)	IIA	Blank(s)	Blank(s)	T3	Blank(s)	Blank(s)	N0	30	4 or more regional lymph nodes removed	Blank(s)	Blank(s)	45	400	6	0	6	8	0	998	Radiation prior to surgery	Beam radiation	Alive or dead of other cause	Alive or dead due to cancer	38	Alive	One primary only	April	Yes
5266170	2006	Female	60	White	Divorced	Rectum	8263/3: Adenocarcinoma in tubulovillous adenoma	C20.9-Rectum, NOS	Moderately differentiated; Grade II	Blank(s)	I	Blank(s)	Blank(s)	T1	Blank(s)	Blank(s)	N0	20	None	Blank(s)	Blank(s)	30	160	3	0	0	0	98	998	Radiation after surgery	Beam radiation	Alive or dead of other cause	Alive or dead due to cancer	91	Alive	One primary only	May	No/Unknown
5266175	2006	Female	48	Asian or Pacific Islander	Married (including common law)	Rectum	8140/3: Adenocarcinoma, NOS	C20.9-Rectum, NOS	Moderately differentiated; Grade II	Blank(s)	IIIA	Blank(s)	Blank(s)	T2	Blank(s)	Blank(s)	N1	30	1 to 3 regional lymph nodes removed	Blank(s)	Blank(s)	40	200	3	100	3	3	1	20	No radiation and/or cancer-directed surgery	None	Alive or dead of other cause	Alive or dead due to cancer	89	Alive	One primary only	July	No/Unknown
5266345	2006	Male	61	Asian or Pacific Islander	Married (including common law)	Rectum	8140/3: Adenocarcinoma, NOS	C20.9-Rectum, NOS	Moderately differentiated; Grade II	Blank(s)	IIA	Blank(s)	Blank(s)	T3	Blank(s)	Blank(s)	N0	30	4 or more regional lymph nodes removed	Blank(s)	Blank(s)	50	450	5	0	5	6	0	20	Radiation prior to surgery	Beam radiation	Alive or dead of other cause	Alive or dead due to cancer	88	Alive	One primary only	August	Yes
5266741	2006	Female	63	White	Married (including common law)	Rectum	8070/3: Squamous cell carcinoma, NOS	C20.9-Rectum, NOS	Poorly differentiated; Grade III	Blank(s)	I	Blank(s)	Blank(s)	T1	Blank(s)	Blank(s)	N0	0	None	Blank(s)	Blank(s)	999	300	1	0	0	0	98	998	No radiation and/or cancer-directed surgery	Beam radiation	Alive or dead of other cause	Alive or dead due to cancer	89	Alive	One primary only	July	Yes
5266830	2006	Male	73	White	Married (including common law)	Rectum	8140/3: Adenocarcinoma, NOS	C20.9-Rectum, NOS	Moderately differentiated; Grade II	Blank(s)	IIIC	Blank(s)	Blank(s)	T3	Blank(s)	Blank(s)	N2	30	4 or more regional lymph nodes removed	Blank(s)	Blank(s)	15	450	6	300	6	10	8	20	Radiation prior to surgery	Beam radiation	Alive or dead of other cause	Alive or dead due to cancer	95	Alive	One primary only	January	Yes
5267557	2006	Male	46	White	Married (including common law)	Rectum	8140/3: Adenocarcinoma, NOS	C20.9-Rectum, NOS	Moderately differentiated; Grade II	Blank(s)	I	Blank(s)	Blank(s)	T1	Blank(s)	Blank(s)	N0	30	None	Blank(s)	Blank(s)	25	160	3	0	0	0	98	20	Radiation after surgery	Beam radiation	Alive or dead of other cause	Alive or dead due to cancer	91	Alive	One primary only	May	Yes
5267559	2006	Female	68	White	Married (including common law)	Rectum	8140/3: Adenocarcinoma, NOS	C20.9-Rectum, NOS	Moderately differentiated; Grade II	Blank(s)	I	Blank(s)	Blank(s)	T2	Blank(s)	Blank(s)	N0	30	4 or more regional lymph nodes removed	Blank(s)	Blank(s)	60	200	6	0	6	5	0	10	Radiation prior to surgery	Beam radiation	Alive or dead of other cause	Alive or dead due to cancer	94	Alive	One primary only	February	Yes
5267584	2006	Female	74	Asian or Pacific Islander	Widowed	Rectum	8140/3: Adenocarcinoma, NOS	C20.9-Rectum, NOS	Moderately differentiated; Grade II	Blank(s)	IIA	Blank(s)	Blank(s)	T3	Blank(s)	Blank(s)	N0	30	4 or more regional lymph nodes removed	Blank(s)	Blank(s)	40	450	3	0	3	13	0	20	No radiation and/or cancer-directed surgery	None	Alive or dead of other cause	Alive or dead due to cancer	87	Alive	One primary only	September	No/Unknown
5267962	2006	Male	48	White	Married (including common law)	Rectum	8480/3: Mucinous adenocarcinoma	C20.9-Rectum, NOS	Moderately differentiated; Grade II	Blank(s)	IIA	Blank(s)	Blank(s)	T3	Blank(s)	Blank(s)	N0	30	4 or more regional lymph nodes removed	Blank(s)	Blank(s)	23	400	6	0	6	7	0	10	Radiation before and after surgery	Beam radiation	Dead (attributable to this cancer dx)	Alive or dead due to cancer	25	Rectum and Rectosigmoid Junction	One primary only	June	Yes
5268294	2006	Male	52	White	Married (including common law)	Rectum	8140/3: Adenocarcinoma, NOS	C20.9-Rectum, NOS	Moderately differentiated; Grade II	Blank(s)	I	Blank(s)	Blank(s)	T1	Blank(s)	Blank(s)	N0	30	4 or more regional lymph nodes removed	Blank(s)	Blank(s)	15	160	3	0	3	12	0	20	No radiation and/or cancer-directed surgery	None	Alive or dead of other cause	Alive or dead due to cancer	88	Alive	One primary only	August	No/Unknown
5268568	2006	Female	54	Asian or Pacific Islander	Married (including common law)	Rectum	8140/3: Adenocarcinoma, NOS	C20.9-Rectum, NOS	Moderately differentiated; Grade II	Blank(s)	I	Blank(s)	Blank(s)	T2	Blank(s)	Blank(s)	N0	30	None	Blank(s)	Blank(s)	35	200	1	0	1	0	98	20	Radiation prior to surgery	Beam radiation	Alive or dead of other cause	Alive or dead due to cancer	89	Alive	One primary only	July	Yes
5268656	2006	Male	61	White	Divorced	Rectum	8140/3: Adenocarcinoma, NOS	C20.9-Rectum, NOS	Moderately differentiated; Grade II	Blank(s)	I	Blank(s)	Blank(s)	T1	Blank(s)	Blank(s)	N0	70	1 to 3 regional lymph nodes removed	Blank(s)	Blank(s)	30	160	3	0	6	2	0	20	No radiation and/or cancer-directed surgery	None	Alive or dead of other cause	Dead (attributable to causes other than this cancer dx)	5	Other Cause of Death	One primary only	August	No/Unknown
5268922	2006	Male	59	White	Married (including common law)	Rectum	8140/3: Adenocarcinoma, NOS	C20.9-Rectum, NOS	Well differentiated; Grade I	Blank(s)	I	Blank(s)	Blank(s)	T1	Blank(s)	Blank(s)	N0	26	None	Blank(s)	Blank(s)	999	150	3	0	0	0	98	998	No radiation and/or cancer-directed surgery	None	Alive or dead of other cause	Alive or dead due to cancer	61	Alive	One primary only	June	No/Unknown
5269095	2006	Female	60	White	Married (including common law)	Rectum	8140/3: Adenocarcinoma, NOS	C20.9-Rectum, NOS	Moderately differentiated; Grade II	Blank(s)	I	Blank(s)	Blank(s)	T2	Blank(s)	Blank(s)	N0	20	None	Blank(s)	Blank(s)	30	200	3	0	0	0	98	20	Radiation after surgery	Beam radiation	Alive or dead of other cause	Alive or dead due to cancer	92	Alive	One primary only	April	Yes
5269467	2006	Male	67	White	Divorced	Anus, Anal Canal and Anorectum	8140/3: Adenocarcinoma, NOS	C21.1-Anal canal	Moderately differentiated; Grade II	Blank(s)	I	Blank(s)	Blank(s)	T1	Blank(s)	Blank(s)	N0	0	None	Blank(s)	Blank(s)	15	400	1	0	0	0	98	Blank(s)	No radiation and/or cancer-directed surgery	Beam radiation	Alive or dead of other cause	Alive or dead due to cancer	89	Alive	One primary only	July	Yes
5269623	2006	Male	53	White	Divorced	Rectum	8261/3: Adenocarcinoma in villous adenoma	C20.9-Rectum, NOS	Moderately differentiated; Grade II	Blank(s)	I	Blank(s)	Blank(s)	T1	Blank(s)	Blank(s)	N0	27	None	Blank(s)	Blank(s)	999	160	3	0	0	0	98	999	Radiation after surgery	Beam radiation	Alive or dead of other cause	Alive or dead due to cancer	86	Alive	One primary only	October	Yes
5269870	2006	Male	45	Asian or Pacific Islander	Married (including common law)	Rectum	8261/3: Adenocarcinoma in villous adenoma	C20.9-Rectum, NOS	Moderately differentiated; Grade II	Blank(s)	IIIA	Blank(s)	Blank(s)	T1	Blank(s)	Blank(s)	N1	30	1 to 3 regional lymph nodes removed	Blank(s)	Blank(s)	999	160	3	100	3	2	1	999	Radiation after surgery	Beam radiation	Dead (attributable to this cancer dx)	Alive or dead due to cancer	44	Rectum and Rectosigmoid Junction	One primary only	August	Yes
5269915	2006	Female	53	White	Married (including common law)	Anus, Anal Canal and Anorectum	8070/3: Squamous cell carcinoma, NOS	C21.8-Overlapping lesion of rectum, anus, and anal canal	Poorly differentiated; Grade III	Blank(s)	II	Blank(s)	Blank(s)	T3	Blank(s)	Blank(s)	N0	0	None	Blank(s)	Blank(s)	60	300	0	0	0	0	98	Blank(s)	No radiation and/or cancer-directed surgery	Beam radiation	Alive or dead of other cause	Dead (attributable to causes other than this cancer dx)	4	Other Cause of Death	One primary only	April	Yes
5270121	2006	Male	49	White	Single (never married)	Rectum	8480/3: Mucinous adenocarcinoma	C20.9-Rectum, NOS	Well differentiated; Grade I	Blank(s)	I	Blank(s)	Blank(s)	T2	Blank(s)	Blank(s)	N0	60	None	Blank(s)	Blank(s)	999	200	3	0	0	0	98	20	Radiation after surgery	Beam radiation	Alive or dead of other cause	Alive or dead due to cancer	89	Alive	One primary only	July	No/Unknown
5270918	2006	Female	78	White	Widowed	Rectum	8140/3: Adenocarcinoma, NOS	C20.9-Rectum, NOS	Moderately differentiated; Grade II	Blank(s)	IIIB	Blank(s)	Blank(s)	T3	Blank(s)	Blank(s)	N1	0	None	Blank(s)	Blank(s)	85	400	1	100	0	0	98	10	No radiation and/or cancer-directed surgery	Radiation, NOS method or source not specified	Dead (attributable to this cancer dx)	Alive or dead due to cancer	5	Rectum and Rectosigmoid Junction	One primary only	September	Yes
5271408	2006	Male	79	White	Divorced	Rectum	8140/3: Adenocarcinoma, NOS	C20.9-Rectum, NOS	Moderately differentiated; Grade II	Blank(s)	IIA	Blank(s)	Blank(s)	T3	Blank(s)	Blank(s)	N0	0	None	Blank(s)	Blank(s)	999	450	0	0	0	0	98	10	No radiation and/or cancer-directed surgery	Beam radiation	Dead (attributable to this cancer dx)	Alive or dead due to cancer	15	Rectum and Rectosigmoid Junction	One primary only	May	Yes
5271691	2006	Male	69	White	Single (never married)	Rectum	8140/3: Adenocarcinoma, NOS	C20.9-Rectum, NOS	Poorly differentiated; Grade III	Blank(s)	IIIB	Blank(s)	Blank(s)	T3	Blank(s)	Blank(s)	N1	30	4 or more regional lymph nodes removed	Blank(s)	Blank(s)	50	400	3	100	3	17	1	10	No radiation and/or cancer-directed surgery	None	Alive or dead of other cause	Alive or dead due to cancer	84	Alive	One primary only	December	Yes
5271823	2006	Female	78	White	Widowed	Rectum	8140/3: Adenocarcinoma, NOS	C20.9-Rectum, NOS	Moderately differentiated; Grade II	Blank(s)	IIA	Blank(s)	Blank(s)	T3	Blank(s)	Blank(s)	N0	30	4 or more regional lymph nodes removed	Blank(s)	Blank(s)	50	450	3	0	3	4	0	10	No radiation and/or cancer-directed surgery	None	Dead (attributable to this cancer dx)	Alive or dead due to cancer	6	Rectum and Rectosigmoid Junction	One primary only	September	No/Unknown
5272270	2006	Male	45	White	Single (never married)	Anus, Anal Canal and Anorectum	8070/3: Squamous cell carcinoma, NOS	C21.0-Anus, NOS	Well differentiated; Grade I	Blank(s)	IIIB	Blank(s)	Blank(s)	T3	Blank(s)	Blank(s)	N3	0	None	Blank(s)	Blank(s)	70	300	1	510	0	0	98	Blank(s)	No radiation and/or cancer-directed surgery	Beam radiation	Alive or dead of other cause	Alive or dead due to cancer	91	Alive	One primary only	May	Yes
5272274	2006	Male	62	White	Single (never married)	Anus, Anal Canal and Anorectum	8070/3: Squamous cell carcinoma, NOS	C21.0-Anus, NOS	Moderately differentiated; Grade II	Blank(s)	IIIB	Blank(s)	Blank(s)	T3	Blank(s)	Blank(s)	N3	0	None	Blank(s)	Blank(s)	80	300	1	500	0	0	98	Blank(s)	No radiation and/or cancer-directed surgery	Beam radiation	Dead (attributable to this cancer dx)	Alive or dead due to cancer	16	Anus, Anal Canal and Anorectum	One primary only	March	Yes
5272927	2006	Female	69	White	Single (never married)	Rectum	8140/3: Adenocarcinoma, NOS	C20.9-Rectum, NOS	Moderately differentiated; Grade II	Blank(s)	IIA	Blank(s)	Blank(s)	T3	Blank(s)	Blank(s)	N0	50	4 or more regional lymph nodes removed	Blank(s)	Blank(s)	999	400	5	0	3	8	0	999	Radiation prior to surgery	Beam radiation	Alive or dead of other cause	Alive or dead due to cancer	90	Alive	One primary only	June	Yes
5273389	2006	Male	44	White	Married (including common law)	Anus, Anal Canal and Anorectum	8070/3: Squamous cell carcinoma, NOS	C21.0-Anus, NOS	Poorly differentiated; Grade III	Blank(s)	I	Blank(s)	Blank(s)	T1	Blank(s)	Blank(s)	N0	0	None	Blank(s)	Blank(s)	20	300	1	0	0	0	98	Blank(s)	No radiation and/or cancer-directed surgery	Beam radiation	Alive or dead of other cause	Alive or dead due to cancer	89	Alive	One primary only	July	Yes
5273492	2006	Male	46	Asian or Pacific Islander	Married (including common law)	Rectum	8140/3: Adenocarcinoma, NOS	C20.9-Rectum, NOS	Moderately differentiated; Grade II	Blank(s)	IIIC	Blank(s)	Blank(s)	T3	Blank(s)	Blank(s)	N2	30	4 or more regional lymph nodes removed	Blank(s)	Blank(s)	35	450	3	100	3	14	10	999	Radiation after surgery	Beam radiation	Alive or dead of other cause	Alive or dead due to cancer	86	Alive	One primary only	October	Yes
5273559	2006	Male	61	White	Single (never married)	Rectum	8140/3: Adenocarcinoma, NOS	C20.9-Rectum, NOS	Moderately differentiated; Grade II	Blank(s)	IIIC	Blank(s)	Blank(s)	T3	Blank(s)	Blank(s)	N2	30	4 or more regional lymph nodes removed	Blank(s)	Blank(s)	53	450	3	100	3	24	8	998	No radiation and/or cancer-directed surgery	Refused	Alive or dead of other cause	Alive or dead due to cancer	88	Alive	One primary only	August	No/Unknown
5273561	2006	Male	63	White	Married (including common law)	Rectum	8140/3: Adenocarcinoma, NOS	C20.9-Rectum, NOS	Moderately differentiated; Grade II	Blank(s)	I	Blank(s)	Blank(s)	T2	Blank(s)	Blank(s)	N0	30	4 or more regional lymph nodes removed	Blank(s)	Blank(s)	17	200	5	0	5	5	0	20	Radiation prior to surgery	Beam radiation	Alive or dead of other cause	Alive or dead due to cancer	87	Alive	One primary only	September	Yes
5273567	2006	Male	48	White	Single (never married)	Rectum	8140/3: Adenocarcinoma, NOS	C20.9-Rectum, NOS	Moderately differentiated; Grade II	Blank(s)	IIA	Blank(s)	Blank(s)	T3	Blank(s)	Blank(s)	N0	30	4 or more regional lymph nodes removed	Blank(s)	Blank(s)	999	470	6	0	6	11	0	999	Radiation prior to surgery	Beam radiation	Alive or dead of other cause	Alive or dead due to cancer	85	Alive	One primary only	November	Yes
5273646	2006	Male	51	White	Married (including common law)	Rectum	8140/3: Adenocarcinoma, NOS	C20.9-Rectum, NOS	Moderately differentiated; Grade II	Blank(s)	I	Blank(s)	Blank(s)	T2	Blank(s)	Blank(s)	N0	30	4 or more regional lymph nodes removed	Blank(s)	Blank(s)	10	200	6	0	6	6	0	20	Radiation prior to surgery	Beam radiation	Alive or dead of other cause	Alive or dead due to cancer	87	Alive	One primary only	September	Yes
5273778	2006	Male	75	Black	Married (including common law)	Rectum	8140/3: Adenocarcinoma, NOS	C20.9-Rectum, NOS	Moderately differentiated; Grade II	Blank(s)	IIA	Blank(s)	Blank(s)	T3	Blank(s)	Blank(s)	N0	30	4 or more regional lymph nodes removed	Blank(s)	Blank(s)	40	400	5	0	6	11	0	998	Radiation prior to surgery	Beam radiation	Alive or dead of other cause	Dead (attributable to causes other than this cancer dx)	28	Diseases of Heart	One primary only	October	Yes
5273821	2006	Female	69	White	Widowed	Rectum	8480/3: Mucinous adenocarcinoma	C20.9-Rectum, NOS	Moderately differentiated; Grade II	Blank(s)	IIIB	Blank(s)	Blank(s)	T3	Blank(s)	Blank(s)	N1	50	1 to 3 regional lymph nodes removed	Blank(s)	Blank(s)	80	400	5	300	5	3	0	20	Radiation prior to surgery	Beam radiation	Alive or dead of other cause	Alive or dead due to cancer	86	Alive	One primary only	October	Yes
5274237	2006	Male	61	White	Divorced	Rectum	8140/3: Adenocarcinoma, NOS	C20.9-Rectum, NOS	Moderately differentiated; Grade II	Blank(s)	IIIB	Blank(s)	Blank(s)	T3	Blank(s)	Blank(s)	N1	0	None	Blank(s)	Blank(s)	21	400	1	100	0	0	98	20	No radiation and/or cancer-directed surgery	None	Dead (attributable to this cancer dx)	Alive or dead due to cancer	5	Rectum and Rectosigmoid Junction	One primary only	August	Yes
5274996	2006	Male	69	White	Married (including common law)	Rectum	8140/3: Adenocarcinoma, NOS	C20.9-Rectum, NOS	Moderately differentiated; Grade II	Blank(s)	IIA	Blank(s)	Blank(s)	T3	Blank(s)	Blank(s)	N0	30	4 or more regional lymph nodes removed	Blank(s)	Blank(s)	50	400	5	0	6	10	0	20	Radiation prior to surgery	Beam radiation	Alive or dead of other cause	Alive or dead due to cancer	86	Alive	One primary only	October	Yes
5274997	2006	Male	69	White	Married (including common law)	Rectum	8140/3: Adenocarcinoma, NOS	C20.9-Rectum, NOS	Poorly differentiated; Grade III	Blank(s)	IIA	Blank(s)	Blank(s)	T3	Blank(s)	Blank(s)	N0	30	1 to 3 regional lymph nodes removed	Blank(s)	Blank(s)	70	450	5	0	6	3	0	998	Radiation prior to surgery	Beam radiation	Dead (attributable to this cancer dx)	Alive or dead due to cancer	75	Rectum and Rectosigmoid Junction	One primary only	October	Yes
5275183	2006	Male	57	White	Married (including common law)	Rectum	8140/3: Adenocarcinoma, NOS	C20.9-Rectum, NOS	Moderately differentiated; Grade II	Blank(s)	IIIB	Blank(s)	Blank(s)	T3	Blank(s)	Blank(s)	N1	50	4 or more regional lymph nodes removed	Blank(s)	Blank(s)	50	450	1	100	6	22	2	10	Radiation prior to surgery	Beam radiation	Alive or dead of other cause	Alive or dead due to cancer	84	Alive	One primary only	December	Yes
5275572	2006	Male	54	White	Married (including common law)	Rectum	8210/3: Adenocarcinoma in adenomatous polyp	C20.9-Rectum, NOS	Poorly differentiated; Grade III	Blank(s)	I	Blank(s)	Blank(s)	T1	Blank(s)	Blank(s)	N0	30	4 or more regional lymph nodes removed	Blank(s)	Blank(s)	999	160	3	0	3	4	0	20	No radiation and/or cancer-directed surgery	None	Alive or dead of other cause	Alive or dead due to cancer	84	Alive	One primary only	December	No/Unknown
5276145	2006	Male	71	Asian or Pacific Islander	Married (including common law)	Rectum	8210/3: Adenocarcinoma in adenomatous polyp	C20.9-Rectum, NOS	Moderately differentiated; Grade II	Blank(s)	IIA	Blank(s)	Blank(s)	T3	Blank(s)	Blank(s)	N0	27	None	Blank(s)	Blank(s)	25	400	1	0	0	0	98	999	Radiation prior to surgery	Beam radiation	Alive or dead of other cause	Alive or dead due to cancer	86	Alive	One primary only	October	Yes
5276616	2006	Male	42	Asian or Pacific Islander	Married (including common law)	Rectum	8140/3: Adenocarcinoma, NOS	C20.9-Rectum, NOS	Moderately differentiated; Grade II	Blank(s)	IIIC	Blank(s)	Blank(s)	T3	Blank(s)	Blank(s)	N2	30	4 or more regional lymph nodes removed	Blank(s)	Blank(s)	999	450	5	300	6	14	4	20	Radiation before and after surgery	Beam radiation	Alive or dead of other cause	Alive or dead due to cancer	92	Alive	One primary only	April	Yes
5276621	2005	Male	58	White	Married (including common law)	Rectum	8140/3: Adenocarcinoma, NOS	C20.9-Rectum, NOS	Poorly differentiated; Grade III	Blank(s)	I	Blank(s)	Blank(s)	T1	Blank(s)	Blank(s)	N0	0	None	Blank(s)	Blank(s)	30	300	1	0	0	0	98	998	No radiation and/or cancer-directed surgery	None	Alive or dead of other cause	Alive or dead due to cancer	100	Alive	One primary only	August	No/Unknown
5276739	2006	Male	77	White	Divorced	Rectum	8140/3: Adenocarcinoma, NOS	C20.9-Rectum, NOS	Moderately differentiated; Grade II	Blank(s)	IIA	Blank(s)	Blank(s)	T3	Blank(s)	Blank(s)	N0	30	4 or more regional lymph nodes removed	Blank(s)	Blank(s)	20	400	3	0	3	20	0	10	Radiation prior to surgery	Beam radiation	Dead (attributable to this cancer dx)	Alive or dead due to cancer	30	Rectum and Rectosigmoid Junction	One primary only	April	Yes
5277345	2006	Female	49	Black	Married (including common law)	Rectum	8140/3: Adenocarcinoma, NOS	C20.9-Rectum, NOS	Moderately differentiated; Grade II	Blank(s)	IIIB	Blank(s)	Blank(s)	T3	Blank(s)	Blank(s)	N1	50	4 or more regional lymph nodes removed	Blank(s)	Blank(s)	40	450	5	300	5	10	1	20	Radiation prior to surgery	Beam radiation	Alive or dead of other cause	Alive or dead due to cancer	84	Alive	One primary only	December	Yes
5277357	2006	Female	47	Asian or Pacific Islander	Married (including common law)	Rectum	8140/3: Adenocarcinoma, NOS	C20.9-Rectum, NOS	Moderately differentiated; Grade II	Blank(s)	IIIC	Blank(s)	Blank(s)	T3	Blank(s)	Blank(s)	N2	30	4 or more regional lymph nodes removed	Blank(s)	Blank(s)	21	450	3	100	3	14	7	20	Radiation prior to surgery	Beam radiation	Alive or dead of other cause	Alive or dead due to cancer	85	Alive	One primary only	November	Yes
5277863	2006	Female	67	White	Married (including common law)	Rectum	8070/3: Squamous cell carcinoma, NOS	C20.9-Rectum, NOS	Poorly differentiated; Grade III	Blank(s)	I	Blank(s)	Blank(s)	T1	Blank(s)	Blank(s)	N0	0	None	Blank(s)	Blank(s)	30	300	1	0	0	0	98	20	No radiation and/or cancer-directed surgery	Beam radiation	Alive or dead of other cause	Dead (attributable to causes other than this cancer dx)	82	Diseases of Heart	One primary only	November	Yes
5277865	2006	Female	47	White	Married (including common law)	Rectum	8140/3: Adenocarcinoma, NOS	C20.9-Rectum, NOS	Moderately differentiated; Grade II	Blank(s)	IIIB	Blank(s)	Blank(s)	T3	Blank(s)	Blank(s)	N1	30	4 or more regional lymph nodes removed	Blank(s)	Blank(s)	30	400	5	100	6	15	1	20	Radiation before and after surgery	Beam radiation	Dead (attributable to this cancer dx)	Alive or dead due to cancer	42	Rectum and Rectosigmoid Junction	One primary only	November	Yes
5278641	2006	Male	59	Asian or Pacific Islander	Married (including common law)	Rectum	8140/3: Adenocarcinoma, NOS	C20.9-Rectum, NOS	Moderately differentiated; Grade II	Blank(s)	IIIC	Blank(s)	Blank(s)	T3	Blank(s)	Blank(s)	N2	30	4 or more regional lymph nodes removed	Blank(s)	Blank(s)	30	450	3	100	3	10	5	20	Radiation after surgery	Beam radiation	Dead (attributable to this cancer dx)	Alive or dead due to cancer	79	Rectum and Rectosigmoid Junction	One primary only	October	Yes
5278659	2006	Male	40	White	Single (never married)	Anus, Anal Canal and Anorectum	8070/3: Squamous cell carcinoma, NOS	C21.0-Anus, NOS	Poorly differentiated; Grade III	Blank(s)	IIIB	Blank(s)	Blank(s)	T1	Blank(s)	Blank(s)	N3	0	None	Blank(s)	Blank(s)	4	100	1	510	0	0	98	Blank(s)	No radiation and/or cancer-directed surgery	Radiation, NOS method or source not specified	Alive or dead of other cause	Alive or dead due to cancer	84	Alive	One primary only	December	Yes
5278733	2006	Female	75	White	Widowed	Rectum	8140/3: Adenocarcinoma, NOS	C20.9-Rectum, NOS	Poorly differentiated; Grade III	Blank(s)	IIIB	Blank(s)	Blank(s)	T3	Blank(s)	Blank(s)	N1	30	4 or more regional lymph nodes removed	Blank(s)	Blank(s)	35	400	3	300	3	13	2	20	Radiation after surgery	Radiation, NOS method or source not specified	Alive or dead of other cause	Alive or dead due to cancer	84	Alive	One primary only	December	Yes
5279345	2006	Male	74	Asian or Pacific Islander	Married (including common law)	Rectum	8140/3: Adenocarcinoma, NOS	C20.9-Rectum, NOS	Moderately differentiated; Grade II	Blank(s)	I	Blank(s)	Blank(s)	T1	Blank(s)	Blank(s)	N0	30	4 or more regional lymph nodes removed	Blank(s)	Blank(s)	35	160	3	0	3	10	0	20	No radiation and/or cancer-directed surgery	None	Alive or dead of other cause	Alive or dead due to cancer	87	Alive	One primary only	September	No/Unknown
5280045	2006	Male	64	Asian or Pacific Islander	Divorced	Rectum	8140/3: Adenocarcinoma, NOS	C20.9-Rectum, NOS	Moderately differentiated; Grade II	Blank(s)	IIIA	Blank(s)	Blank(s)	T2	Blank(s)	Blank(s)	N1	50	4 or more regional lymph nodes removed	Blank(s)	Blank(s)	28	200	5	100	6	8	1	10	Radiation before and after surgery	Beam radiation	Alive or dead of other cause	Alive or dead due to cancer	85	Alive	One primary only	November	Yes
5280233	2006	Female	78	Asian or Pacific Islander	Married (including common law)	Rectum	8140/3: Adenocarcinoma, NOS	C20.9-Rectum, NOS	Moderately differentiated; Grade II	Blank(s)	IIIA	Blank(s)	Blank(s)	T2	Blank(s)	Blank(s)	N1	50	4 or more regional lymph nodes removed	Blank(s)	Blank(s)	60	200	5	300	5	8	0	20	Radiation prior to surgery	Beam radiation	Alive or dead of other cause	Dead (attributable to causes other than this cancer dx)	52	Diseases of Heart	One primary only	October	Yes
5280245	2006	Male	49	Asian or Pacific Islander	Married (including common law)	Rectum	8140/3: Adenocarcinoma, NOS	C20.9-Rectum, NOS	Moderately differentiated; Grade II	Blank(s)	IIIB	Blank(s)	Blank(s)	T3	Blank(s)	Blank(s)	N1	30	4 or more regional lymph nodes removed	Blank(s)	Blank(s)	40	450	6	300	6	13	1	10	Radiation prior to surgery	Beam radiation	Alive or dead of other cause	Alive or dead due to cancer	85	Alive	One primary only	November	Yes
5280426	2006	Male	49	Asian or Pacific Islander	Single (never married)	Rectum	8140/3: Adenocarcinoma, NOS	C20.9-Rectum, NOS	Poorly differentiated; Grade III	Blank(s)	IIIB	Blank(s)	Blank(s)	T3	Blank(s)	Blank(s)	N1	30	1 to 3 regional lymph nodes removed	Blank(s)	Blank(s)	30	450	5	300	5	1	0	20	Radiation prior to surgery	Beam radiation	Alive or dead of other cause	Alive or dead due to cancer	84	Alive	One primary only	December	Yes
5280626	2006	Male	60	White	Single (never married)	Anus, Anal Canal and Anorectum	8071/3: Squamous cell carcinoma, keratinizing, NOS	C21.1-Anal canal	Moderately differentiated; Grade II	Blank(s)	II	Blank(s)	Blank(s)	T2	Blank(s)	Blank(s)	N0	27	None	Blank(s)	Blank(s)	22	400	1	0	0	0	98	Blank(s)	Radiation after surgery	Beam radiation	Dead (attributable to this cancer dx)	Alive or dead due to cancer	12	Anus, Anal Canal and Anorectum	One primary only	November	Yes
5280831	2006	Male	65	White	Married (including common law)	Rectum	8140/3: Adenocarcinoma, NOS	C20.9-Rectum, NOS	Moderately differentiated; Grade II	Blank(s)	IIIC	Blank(s)	Blank(s)	T3	Blank(s)	Blank(s)	N2	20	1 to 3 regional lymph nodes removed	Blank(s)	Blank(s)	50	450	5	100	6	10	4	10	Radiation prior to surgery	Beam radiation	Dead (attributable to this cancer dx)	Alive or dead due to cancer	36	Rectum and Rectosigmoid Junction	One primary only	March	Yes
5281068	2006	Female	59	White	Married (including common law)	Rectum	8210/3: Adenocarcinoma in adenomatous polyp	C20.9-Rectum, NOS	Moderately differentiated; Grade II	Blank(s)	IIIA	Blank(s)	Blank(s)	T1	Blank(s)	Blank(s)	N1	30	4 or more regional lymph nodes removed	Blank(s)	Blank(s)	30	140	3	100	3	7	1	20	Radiation after surgery	Beam radiation	Alive or dead of other cause	Alive or dead due to cancer	84	Alive	One primary only	December	Yes
5281158	2006	Male	52	Black	Single (never married)	Anus, Anal Canal and Anorectum	8070/3: Squamous cell carcinoma, NOS	C21.1-Anal canal	Poorly differentiated; Grade III	Blank(s)	IIIB	Blank(s)	Blank(s)	T2	Blank(s)	Blank(s)	N2	22	None	Blank(s)	Blank(s)	30	300	1	300	1	95	95	Blank(s)	Radiation after surgery	Beam radiation	Alive or dead of other cause	Alive or dead due to cancer	84	Alive	One primary only	December	Yes
5281273	2006	Female	71	White	Separated	Rectum	8210/3: Adenocarcinoma in adenomatous polyp	C20.9-Rectum, NOS	Moderately differentiated; Grade II	Blank(s)	IIIA	Blank(s)	Blank(s)	T2	Blank(s)	Blank(s)	N1	30	4 or more regional lymph nodes removed	Blank(s)	Blank(s)	999	200	3	100	3	14	1	20	Radiation after surgery	Beam radiation	Alive or dead of other cause	Dead (attributable to causes other than this cancer dx)	10	Diseases of Heart	One primary only	November	Yes
5281303	2006	Male	70	White	Single (never married)	Rectum	8140/3: Adenocarcinoma, NOS	C20.9-Rectum, NOS	Moderately differentiated; Grade II	Blank(s)	IIA	Blank(s)	Blank(s)	T3	Blank(s)	Blank(s)	N0	30	4 or more regional lymph nodes removed	Blank(s)	Blank(s)	26	450	3	0	3	13	0	20	Radiation prior to surgery	Beam radiation	Alive or dead of other cause	Alive or dead due to cancer	85	Alive	One primary only	November	Yes
5281420	2006	Female	46	Asian or Pacific Islander	Married (including common law)	Rectum	8490/3: Signet ring cell carcinoma	C20.9-Rectum, NOS	Poorly differentiated; Grade III	Blank(s)	IIIB	Blank(s)	Blank(s)	T3	Blank(s)	Blank(s)	N1	30	4 or more regional lymph nodes removed	Blank(s)	Blank(s)	33	450	6	100	6	8	1	20	Radiation prior to surgery	Beam radiation	Dead (attributable to this cancer dx)	Alive or dead due to cancer	59	Rectum and Rectosigmoid Junction	One primary only	October	Yes
5281632	2006	Male	52	White	Married (including common law)	Rectum	8210/3: Adenocarcinoma in adenomatous polyp	C20.9-Rectum, NOS	Well differentiated; Grade I	Blank(s)	I	Blank(s)	Blank(s)	T1	Blank(s)	Blank(s)	N0	26	None	Blank(s)	Blank(s)	999	160	3	0	0	0	98	999	No radiation and/or cancer-directed surgery	None	Alive or dead of other cause	Alive or dead due to cancer	86	Alive	One primary only	October	No/Unknown
5282043	2006	Male	55	White	Single (never married)	Anus, Anal Canal and Anorectum	8070/3: Squamous cell carcinoma, NOS	C21.0-Anus, NOS	Poorly differentiated; Grade III	Blank(s)	IIIB	Blank(s)	Blank(s)	T3	Blank(s)	Blank(s)	N2	0	Biopsy or aspiration of regional lymph node, NOS	Blank(s)	Blank(s)	60	400	1	310	1	1	1	Blank(s)	Radiation after surgery	Beam radiation	Alive or dead of other cause	Alive or dead due to cancer	84	Alive	One primary only	December	Yes
5283001	2006	Male	74	Black	Married (including common law)	Rectum	8210/3: Adenocarcinoma in adenomatous polyp	C20.9-Rectum, NOS	Moderately differentiated; Grade II	Blank(s)	IIA	Blank(s)	Blank(s)	T3	Blank(s)	Blank(s)	N0	30	4 or more regional lymph nodes removed	Blank(s)	Blank(s)	90	450	3	0	3	11	0	998	No radiation and/or cancer-directed surgery	None	Alive or dead of other cause	Dead (attributable to causes other than this cancer dx)	10	Diseases of Heart	One primary only	November	No/Unknown
5283005	2006	Female	80	White	Widowed	Rectum	8481/3: Mucin-producing adenocarcinoma	C20.9-Rectum, NOS	Moderately differentiated; Grade II	Blank(s)	IIA	Blank(s)	Blank(s)	T3	Blank(s)	Blank(s)	N0	30	4 or more regional lymph nodes removed	Blank(s)	Blank(s)	31	400	0	0	6	7	0	998	Radiation prior to surgery	Beam radiation	Dead (attributable to this cancer dx)	Alive or dead due to cancer	79	Rectum and Rectosigmoid Junction	One primary only	October	No/Unknown
5283401	2006	Male	72	White	Married (including common law)	Rectum	8140/3: Adenocarcinoma, NOS	C20.9-Rectum, NOS	Moderately differentiated; Grade II	Blank(s)	IIIB	Blank(s)	Blank(s)	T3	Blank(s)	Blank(s)	N1	50	4 or more regional lymph nodes removed	Blank(s)	Blank(s)	40	450	5	300	5	7	0	999	Radiation prior to surgery	Beam radiation	Alive or dead of other cause	Alive or dead due to cancer	86	Alive	One primary only	October	Yes
5283463	2006	Female	58	White	Single (never married)	Rectum	8210/3: Adenocarcinoma in adenomatous polyp	C20.9-Rectum, NOS	Moderately differentiated; Grade II	Blank(s)	I	Blank(s)	Blank(s)	T1	Blank(s)	Blank(s)	N0	22	None	Blank(s)	Blank(s)	35	160	3	0	0	0	98	10	No radiation and/or cancer-directed surgery	None	Alive or dead of other cause	Alive or dead due to cancer	93	Alive	One primary only	March	No/Unknown
5283683	2006	Female	64	White	Single (never married)	Rectum	8140/3: Adenocarcinoma, NOS	C20.9-Rectum, NOS	Moderately differentiated; Grade II	Blank(s)	IIIB	Blank(s)	Blank(s)	T3	Blank(s)	Blank(s)	N1	30	4 or more regional lymph nodes removed	Blank(s)	Blank(s)	44	450	5	100	5	8	1	20	Radiation prior to surgery	Beam radiation	Alive or dead of other cause	Alive or dead due to cancer	86	Alive	One primary only	October	Yes
5283841	2007	Female	45	White	Married (including common law)	Rectum	8140/3: Adenocarcinoma, NOS	C20.9-Rectum, NOS	Poorly differentiated; Grade III	Blank(s)	IIIC	Blank(s)	Blank(s)	T3	Blank(s)	Blank(s)	N2	30	4 or more regional lymph nodes removed	Blank(s)	Blank(s)	52	400	3	300	3	39	18	20	Radiation after surgery	Beam radiation	Alive or dead of other cause	Alive or dead due to cancer	83	Alive	One primary only	January	Yes
5286200	2006	Male	64	White	Married (including common law)	Rectum	8140/3: Adenocarcinoma, NOS	C20.9-Rectum, NOS	Moderately differentiated; Grade II	Blank(s)	IIIB	Blank(s)	Blank(s)	T3	Blank(s)	Blank(s)	N1	70	4 or more regional lymph nodes removed	Blank(s)	Blank(s)	10	400	3	100	3	8	1	999	Radiation prior to surgery	Beam radiation	Dead (attributable to this cancer dx)	Alive or dead due to cancer	19	Rectum and Rectosigmoid Junction	One primary only	December	Yes
5286318	2006	Male	50	White	Married (including common law)	Rectum	8140/3: Adenocarcinoma, NOS	C20.9-Rectum, NOS	Moderately differentiated; Grade II	Blank(s)	I	Blank(s)	Blank(s)	T2	Blank(s)	Blank(s)	N0	30	4 or more regional lymph nodes removed	Blank(s)	Blank(s)	30	200	5	0	5	6	0	20	Radiation prior to surgery	Beam radiation	Alive or dead of other cause	Alive or dead due to cancer	87	Alive	One primary only	September	Yes
5286524	2007	Male	75	White	Married (including common law)	Rectum	8140/3: Adenocarcinoma, NOS	C20.9-Rectum, NOS	Moderately differentiated; Grade II	Blank(s)	IIA	Blank(s)	Blank(s)	T3	Blank(s)	Blank(s)	N0	30	4 or more regional lymph nodes removed	Blank(s)	Blank(s)	35	450	6	0	5	7	0	10	Radiation prior to surgery	Beam radiation	Alive or dead of other cause	Alive or dead due to cancer	83	Alive	One primary only	January	Yes
5287719	2006	Male	57	White	Single (never married)	Anus, Anal Canal and Anorectum	8070/3: Squamous cell carcinoma, NOS	C21.1-Anal canal	Poorly differentiated; Grade III	Blank(s)	IIIB	Blank(s)	Blank(s)	T2	Blank(s)	Blank(s)	N2	0	None	Blank(s)	Blank(s)	30	400	1	300	0	0	98	Blank(s)	No radiation and/or cancer-directed surgery	Beam radiation	Dead (attributable to this cancer dx)	Alive or dead due to cancer	33	In situ, benign or unknown behavior neoplasm	One primary only	September	Yes
5288180	2007	Female	73	White	Widowed	Anus, Anal Canal and Anorectum	8140/3: Adenocarcinoma, NOS	C21.0-Anus, NOS	Moderately differentiated; Grade II	Blank(s)	I	Blank(s)	Blank(s)	T1	Blank(s)	Blank(s)	N0	27	None	Blank(s)	Blank(s)	15	200	3	0	0	0	98	Blank(s)	No radiation and/or cancer-directed surgery	None	Dead (attributable to this cancer dx)	Alive or dead due to cancer	14	Other Cause of Death	One primary only	January	No/Unknown
5288263	2007	Male	58	White	Married (including common law)	Rectum	8480/3: Mucinous adenocarcinoma	C20.9-Rectum, NOS	Moderately differentiated; Grade II	Blank(s)	IIIB	Blank(s)	Blank(s)	T3	Blank(s)	Blank(s)	N1	30	4 or more regional lymph nodes removed	Blank(s)	Blank(s)	71	450	6	300	5	17	0	10	Radiation prior to surgery	Radiation, NOS method or source not specified	Alive or dead of other cause	Dead (attributable to causes other than this cancer dx)	63	Diseases of Heart	One primary only	February	Yes
5288647	2006	Male	43	White	Married (including common law)	Rectum	8140/3: Adenocarcinoma, NOS	C20.9-Rectum, NOS	Moderately differentiated; Grade II	Blank(s)	IIA	Blank(s)	Blank(s)	T3	Blank(s)	Blank(s)	N0	30	4 or more regional lymph nodes removed	Blank(s)	Blank(s)	49	400	5	0	6	17	0	999	Radiation prior to surgery	Beam radiation	Alive or dead of other cause	Alive or dead due to cancer	90	Alive	One primary only	June	Yes
5288842	2007	Male	64	White	Divorced	Rectum	8140/3: Adenocarcinoma, NOS	C20.9-Rectum, NOS	Moderately differentiated; Grade II	Blank(s)	I	Blank(s)	Blank(s)	T1	Blank(s)	Blank(s)	N0	90	1 to 3 regional lymph nodes removed	Blank(s)	Blank(s)	15	160	3	0	3	2	0	10	No radiation and/or cancer-directed surgery	None	Alive or dead of other cause	Dead (attributable to causes other than this cancer dx)	47	Diseases of Heart	One primary only	February	No/Unknown
5288844	2007	Female	44	Asian or Pacific Islander	Single (never married)	Rectum	8263/3: Adenocarcinoma in tubulovillous adenoma	C20.9-Rectum, NOS	Moderately differentiated; Grade II	Blank(s)	I	Blank(s)	Blank(s)	T1	Blank(s)	Blank(s)	N0	27	None	Blank(s)	Blank(s)	10	160	3	0	0	0	98	998	Radiation after surgery	Beam radiation	Alive or dead of other cause	Alive or dead due to cancer	83	Alive	One primary only	January	Yes
5288847	2007	Female	57	White	Married (including common law)	Rectum	8140/3: Adenocarcinoma, NOS	C20.9-Rectum, NOS	Moderately differentiated; Grade II	Blank(s)	I	Blank(s)	Blank(s)	T2	Blank(s)	Blank(s)	N0	30	4 or more regional lymph nodes removed	Blank(s)	Blank(s)	30	200	3	0	3	13	0	998	No radiation and/or cancer-directed surgery	None	Alive or dead of other cause	Alive or dead due to cancer	83	Alive	One primary only	January	No/Unknown
5288954	2006	Male	37	White	Married (including common law)	Rectum	8140/3: Adenocarcinoma, NOS	C20.9-Rectum, NOS	Poorly differentiated; Grade III	Blank(s)	IIIC	Blank(s)	Blank(s)	T2	Blank(s)	Blank(s)	N2	30	4 or more regional lymph nodes removed	Blank(s)	Blank(s)	18	200	3	100	3	27	4	999	Radiation prior to surgery	Beam radiation	Alive or dead of other cause	Alive or dead due to cancer	88	Alive	One primary only	August	Yes
5289000	2007	Female	73	White	Married (including common law)	Rectum	8140/3: Adenocarcinoma, NOS	C20.9-Rectum, NOS	Moderately differentiated; Grade II	Blank(s)	IIIB	Blank(s)	Blank(s)	T3	Blank(s)	Blank(s)	N1	0	None	Blank(s)	Blank(s)	40	450	1	100	0	0	98	20	No radiation and/or cancer-directed surgery	Radiation, NOS method or source not specified	Dead (attributable to this cancer dx)	Alive or dead due to cancer	2	Rectum and Rectosigmoid Junction	One primary only	April	Yes
5289016	2006	Female	48	White	Single (never married)	Rectum	8480/3: Mucinous adenocarcinoma	C20.9-Rectum, NOS	Moderately differentiated; Grade II	Blank(s)	IIIC	Blank(s)	Blank(s)	T3	Blank(s)	Blank(s)	N2	30	4 or more regional lymph nodes removed	Blank(s)	Blank(s)	65	400	3	300	6	15	7	10	No radiation and/or cancer-directed surgery	Refused	Alive or dead of other cause	Alive or dead due to cancer	73	Alive	One primary only	October	Yes
5289219	2006	Female	65	Asian or Pacific Islander	Married (including common law)	Rectum	8140/3: Adenocarcinoma, NOS	C20.9-Rectum, NOS	Poorly differentiated; Grade III	Blank(s)	IIIB	Blank(s)	Blank(s)	T3	Blank(s)	Blank(s)	N1	50	4 or more regional lymph nodes removed	Blank(s)	Blank(s)	999	450	5	100	6	15	2	998	Radiation prior to surgery	Beam radiation	Alive or dead of other cause	Alive or dead due to cancer	84	Alive	One primary only	December	Yes
5289355	2007	Male	59	White	Married (including common law)	Rectum	8140/3: Adenocarcinoma, NOS	C20.9-Rectum, NOS	Moderately differentiated; Grade II	Blank(s)	I	Blank(s)	Blank(s)	T2	Blank(s)	Blank(s)	N0	30	4 or more regional lymph nodes removed	Blank(s)	Blank(s)	27	200	6	0	6	12	0	20	Radiation before and after surgery	Beam radiation	Alive or dead of other cause	Alive or dead due to cancer	77	Alive	One primary only	July	Yes
5289711	2007	Male	56	White	Married (including common law)	Rectum	8140/3: Adenocarcinoma, NOS	C20.9-Rectum, NOS	Moderately differentiated; Grade II	Blank(s)	IIIC	Blank(s)	Blank(s)	T3	Blank(s)	Blank(s)	N2	30	4 or more regional lymph nodes removed	Blank(s)	Blank(s)	70	400	5	300	5	9	4	20	Radiation prior to surgery	Beam radiation	Alive or dead of other cause	Alive or dead due to cancer	81	Alive	One primary only	March	Yes
5289828	2007	Male	54	Asian or Pacific Islander	Married (including common law)	Rectum	8140/3: Adenocarcinoma, NOS	C20.9-Rectum, NOS	Moderately differentiated; Grade II	Blank(s)	IIIC	Blank(s)	Blank(s)	T2	Blank(s)	Blank(s)	N2	50	4 or more regional lymph nodes removed	Blank(s)	Blank(s)	35	200	3	300	3	17	7	10	Radiation prior to surgery	Beam radiation	Alive or dead of other cause	Alive or dead due to cancer	79	Alive	One primary only	May	Yes
5289941	2007	Male	78	White	Married (including common law)	Rectum	8140/3: Adenocarcinoma, NOS	C20.9-Rectum, NOS	Moderately differentiated; Grade II	Blank(s)	IIA	Blank(s)	Blank(s)	T3	Blank(s)	Blank(s)	N0	30	4 or more regional lymph nodes removed	Blank(s)	Blank(s)	999	400	1	0	6	19	0	20	Radiation prior to surgery	Beam radiation	Alive or dead of other cause	Alive or dead due to cancer	82	Alive	One primary only	March	Yes
5290007	2007	Male	40	White	Married (including common law)	Rectum	8140/3: Adenocarcinoma, NOS	C20.9-Rectum, NOS	Moderately differentiated; Grade II	Blank(s)	IIIA	Blank(s)	Blank(s)	T2	Blank(s)	Blank(s)	N1	50	4 or more regional lymph nodes removed	Blank(s)	Blank(s)	50	200	5	100	6	7	0	999	Radiation prior to surgery	Beam radiation	Dead (attributable to this cancer dx)	Alive or dead due to cancer	32	Rectum and Rectosigmoid Junction	One primary only	March	Yes
5290435	2007	Male	73	Asian or Pacific Islander	Married (including common law)	Rectum	8140/3: Adenocarcinoma, NOS	C20.9-Rectum, NOS	Moderately differentiated; Grade II	Blank(s)	IIA	Blank(s)	Blank(s)	T3	Blank(s)	Blank(s)	N0	30	4 or more regional lymph nodes removed	Blank(s)	Blank(s)	50	458	3	0	3	5	0	20	Radiation before and after surgery	Radiation, NOS method or source not specified	Alive or dead of other cause	Alive or dead due to cancer	78	Alive	One primary only	June	Yes
5290489	2007	Male	42	White	Married (including common law)	Rectum	8140/3: Adenocarcinoma, NOS	C20.9-Rectum, NOS	Moderately differentiated; Grade II	Blank(s)	IIIB	Blank(s)	Blank(s)	T3	Blank(s)	Blank(s)	N1	30	4 or more regional lymph nodes removed	Blank(s)	Blank(s)	50	450	5	300	6	14	1	20	Radiation prior to surgery	Beam radiation	Alive or dead of other cause	Alive or dead due to cancer	79	Alive	One primary only	May	Yes
5290854	2007	Male	38	White	Married (including common law)	Rectum	8210/3: Adenocarcinoma in adenomatous polyp	C20.9-Rectum, NOS	Moderately differentiated; Grade II	Blank(s)	IIIC	Blank(s)	Blank(s)	T1	Blank(s)	Blank(s)	N2	30	4 or more regional lymph nodes removed	Blank(s)	Blank(s)	10	160	3	300	3	17	10	20	Radiation after surgery	Beam radiation	Alive or dead of other cause	Alive or dead due to cancer	82	Alive	One primary only	February	Yes
5291028	2007	Male	58	White	Married (including common law)	Rectum	8210/3: Adenocarcinoma in adenomatous polyp	C20.9-Rectum, NOS	Moderately differentiated; Grade II	Blank(s)	I	Blank(s)	Blank(s)	T2	Blank(s)	Blank(s)	N0	30	4 or more regional lymph nodes removed	Blank(s)	Blank(s)	35	200	3	0	3	8	0	10	No radiation and/or cancer-directed surgery	None	Alive or dead of other cause	Alive or dead due to cancer	83	Alive	One primary only	January	No/Unknown
5291578	2007	Female	55	White	Divorced	Rectum	8480/3: Mucinous adenocarcinoma	C20.9-Rectum, NOS	Moderately differentiated; Grade II	Blank(s)	IIA	Blank(s)	Blank(s)	T3	Blank(s)	Blank(s)	N0	50	4 or more regional lymph nodes removed	Blank(s)	Blank(s)	999	460	3	0	3	21	0	10	No radiation and/or cancer-directed surgery	None	Alive or dead of other cause	Alive or dead due to cancer	83	Alive	One primary only	January	No/Unknown
5291606	2007	Male	48	American Indian/Alaska Native	Married (including common law)	Rectum	8140/3: Adenocarcinoma, NOS	C20.9-Rectum, NOS	Moderately differentiated; Grade II	Blank(s)	IIA	Blank(s)	Blank(s)	T3	Blank(s)	Blank(s)	N0	50	4 or more regional lymph nodes removed	Blank(s)	Blank(s)	999	400	3	0	5	11	0	20	Radiation prior to surgery	Beam radiation	Alive or dead of other cause	Alive or dead due to cancer	83	Alive	One primary only	January	Yes
5291609	2007	Female	70	White	Married (including common law)	Rectum	8140/3: Adenocarcinoma, NOS	C20.9-Rectum, NOS	Moderately differentiated; Grade II	Blank(s)	IIA	Blank(s)	Blank(s)	T3	Blank(s)	Blank(s)	N0	50	1 to 3 regional lymph nodes removed	Blank(s)	Blank(s)	40	450	1	0	0	3	0	20	Radiation prior to surgery	Beam radiation	Alive or dead of other cause	Alive or dead due to cancer	82	Alive	One primary only	January	Yes
5292005	2007	Male	59	White	Married (including common law)	Rectum	8140/3: Adenocarcinoma, NOS	C20.9-Rectum, NOS	Moderately differentiated; Grade II	Blank(s)	IIIB	Blank(s)	Blank(s)	T3	Blank(s)	Blank(s)	N1	30	4 or more regional lymph nodes removed	Blank(s)	Blank(s)	30	450	6	300	6	8	2	10	Radiation prior to surgery	Beam radiation	Dead (attributable to this cancer dx)	Alive or dead due to cancer	42	Rectum and Rectosigmoid Junction	One primary only	May	Yes
5292926	2007	Female	64	Asian or Pacific Islander	Divorced	Rectum	8140/3: Adenocarcinoma, NOS	C20.9-Rectum, NOS	Moderately differentiated; Grade II	Blank(s)	IIA	Blank(s)	Blank(s)	T3	Blank(s)	Blank(s)	N0	30	4 or more regional lymph nodes removed	Blank(s)	Blank(s)	22	400	6	0	5	5	0	998	Radiation prior to surgery	Beam radiation	Alive or dead of other cause	Alive or dead due to cancer	78	Alive	One primary only	June	Yes
5293373	2007	Male	66	White	Married (including common law)	Rectum	8263/3: Adenocarcinoma in tubulovillous adenoma	C20.9-Rectum, NOS	Moderately differentiated; Grade II	Blank(s)	I	Blank(s)	Blank(s)	T1	Blank(s)	Blank(s)	N0	26	None	Blank(s)	Blank(s)	999	150	3	0	0	0	98	998	No radiation and/or cancer-directed surgery	None	Alive or dead of other cause	Alive or dead due to cancer	82	Alive	One primary only	February	No/Unknown
5293936	2007	Male	79	White	Married (including common law)	Rectum	8261/3: Adenocarcinoma in villous adenoma	C20.9-Rectum, NOS	Moderately differentiated; Grade II	Blank(s)	I	Blank(s)	Blank(s)	T1	Blank(s)	Blank(s)	N0	27	1 to 3 regional lymph nodes removed	Blank(s)	Blank(s)	999	160	3	0	3	2	0	999	No radiation and/or cancer-directed surgery	None	Alive or dead of other cause	Dead (attributable to causes other than this cancer dx)	61	Diseases of Heart	One primary only	May	No/Unknown
5294182	2007	Male	53	White	Married (including common law)	Rectum	8263/3: Adenocarcinoma in tubulovillous adenoma	C20.9-Rectum, NOS	Moderately differentiated; Grade II	Blank(s)	I	Blank(s)	Blank(s)	T1	Blank(s)	Blank(s)	N0	22	None	Blank(s)	Blank(s)	999	150	3	0	0	0	98	998	No radiation and/or cancer-directed surgery	None	Alive or dead of other cause	Alive or dead due to cancer	83	Alive	One primary only	January	No/Unknown
5294187	2007	Female	63	White	Divorced	Rectum	8140/3: Adenocarcinoma, NOS	C20.9-Rectum, NOS	Moderately differentiated; Grade II	Blank(s)	IIIB	Blank(s)	Blank(s)	T3	Blank(s)	Blank(s)	N1	30	4 or more regional lymph nodes removed	Blank(s)	Blank(s)	45	450	3	100	3	25	1	20	No radiation and/or cancer-directed surgery	None	Alive or dead of other cause	Alive or dead due to cancer	83	Alive	One primary only	January	No/Unknown
5294188	2007	Male	65	Asian or Pacific Islander	Married (including common law)	Rectum	8140/3: Adenocarcinoma, NOS	C20.9-Rectum, NOS	Moderately differentiated; Grade II	Blank(s)	I	Blank(s)	Blank(s)	T2	Blank(s)	Blank(s)	N0	30	None	Blank(s)	Blank(s)	40	200	5	0	0	0	98	20	Radiation prior to surgery	Beam radiation	Alive or dead of other cause	Alive or dead due to cancer	83	Alive	One primary only	January	Yes
5294200	2007	Male	57	White	Single (never married)	Rectum	8140/3: Adenocarcinoma, NOS	C20.9-Rectum, NOS	Moderately differentiated; Grade II	Blank(s)	IIA	Blank(s)	Blank(s)	T3	Blank(s)	Blank(s)	N0	50	4 or more regional lymph nodes removed	Blank(s)	Blank(s)	40	400	5	0	6	13	0	998	Radiation prior to surgery	Beam radiation	Alive or dead of other cause	Alive or dead due to cancer	82	Alive	One primary only	February	Yes
5294203	2007	Female	70	White	Married (including common law)	Rectum	8070/3: Squamous cell carcinoma, NOS	C20.9-Rectum, NOS	Moderately differentiated; Grade II	Blank(s)	I	Blank(s)	Blank(s)	T1	Blank(s)	Blank(s)	N0	0	None	Blank(s)	Blank(s)	30	160	1	0	0	0	98	999	No radiation and/or cancer-directed surgery	Beam radiation	Alive or dead of other cause	Alive or dead due to cancer	81	Alive	One primary only	March	Yes
5294215	2007	Male	69	Asian or Pacific Islander	Married (including common law)	Rectum	8140/3: Adenocarcinoma, NOS	C20.9-Rectum, NOS	Poorly differentiated; Grade III	Blank(s)	IIIB	Blank(s)	Blank(s)	T3	Blank(s)	Blank(s)	N1	30	4 or more regional lymph nodes removed	Blank(s)	Blank(s)	14	400	3	100	3	12	2	999	Radiation after surgery	Beam radiation	Dead (attributable to this cancer dx)	Alive or dead due to cancer	3	Rectum and Rectosigmoid Junction	One primary only	January	Yes
5294222	2007	Male	56	Asian or Pacific Islander	Married (including common law)	Rectum	8140/3: Adenocarcinoma, NOS	C20.9-Rectum, NOS	Moderately differentiated; Grade II	Blank(s)	IIA	Blank(s)	Blank(s)	T3	Blank(s)	Blank(s)	N0	30	4 or more regional lymph nodes removed	Blank(s)	Blank(s)	25	450	6	0	6	4	0	10	Radiation before and after surgery	Beam radiation	Alive or dead of other cause	Alive or dead due to cancer	81	Alive	One primary only	March	Yes
5294250	2007	Male	71	White	Married (including common law)	Rectum	8140/3: Adenocarcinoma, NOS	C20.9-Rectum, NOS	Moderately differentiated; Grade II	Blank(s)	IIIB	Blank(s)	Blank(s)	T3	Blank(s)	Blank(s)	N1	30	1 to 3 regional lymph nodes removed	Blank(s)	Blank(s)	999	450	5	300	5	2	0	999	Radiation prior to surgery	Beam radiation	Alive or dead of other cause	Alive or dead due to cancer	80	Alive	One primary only	April	Yes
5294257	2007	Male	56	Asian or Pacific Islander	Widowed	Rectum	8210/3: Adenocarcinoma in adenomatous polyp	C20.9-Rectum, NOS	Moderately differentiated; Grade II	Blank(s)	I	Blank(s)	Blank(s)	T1	Blank(s)	Blank(s)	N0	22	None	Blank(s)	Blank(s)	999	140	3	0	0	0	98	20	No radiation and/or cancer-directed surgery	None	Alive or dead of other cause	Alive or dead due to cancer	80	Alive	One primary only	April	No/Unknown
5294283	2007	Female	57	White	Married (including common law)	Rectum	8210/3: Adenocarcinoma in adenomatous polyp	C20.9-Rectum, NOS	Moderately differentiated; Grade II	Blank(s)	I	Blank(s)	Blank(s)	T1	Blank(s)	Blank(s)	N0	22	None	Blank(s)	Blank(s)	999	150	1	0	0	0	98	20	Radiation after surgery	Beam radiation	Alive or dead of other cause	Alive or dead due to cancer	80	Alive	One primary only	April	Yes
5294285	2007	Male	53	Asian or Pacific Islander	Single (never married)	Rectum	8261/3: Adenocarcinoma in villous adenoma	C20.9-Rectum, NOS	Moderately differentiated; Grade II	Blank(s)	IIIA	Blank(s)	Blank(s)	T2	Blank(s)	Blank(s)	N1	30	4 or more regional lymph nodes removed	Blank(s)	Blank(s)	3	200	5	100	5	12	1	998	Radiation prior to surgery	Beam radiation	Alive or dead of other cause	Alive or dead due to cancer	81	Alive	One primary only	March	Yes
5294286	2007	Male	74	Black	Single (never married)	Rectum	8210/3: Adenocarcinoma in adenomatous polyp	C20.9-Rectum, NOS	Well differentiated; Grade I	Blank(s)	IIIB	Blank(s)	Blank(s)	T3	Blank(s)	Blank(s)	N1	50	4 or more regional lymph nodes removed	Blank(s)	Blank(s)	999	450	5	100	5	7	0	998	Radiation prior to surgery	Beam radiation	Alive or dead of other cause	Alive or dead due to cancer	80	Alive	One primary only	April	Yes
5294293	2007	Female	60	White	Married (including common law)	Rectum	8140/3: Adenocarcinoma, NOS	C20.9-Rectum, NOS	Moderately differentiated; Grade II	Blank(s)	IIB	Blank(s)	Blank(s)	T4	Blank(s)	Blank(s)	N0	50	4 or more regional lymph nodes removed	Blank(s)	Blank(s)	35	610	6	0	6	10	0	998	Radiation prior to surgery	Beam radiation	Alive or dead of other cause	Alive or dead due to cancer	80	Alive	One primary only	April	Yes
5294296	2007	Female	50	Asian or Pacific Islander	Married (including common law)	Rectum	8140/3: Adenocarcinoma, NOS	C20.9-Rectum, NOS	Moderately differentiated; Grade II	Blank(s)	IIIA	Blank(s)	Blank(s)	T1	Blank(s)	Blank(s)	N1	30	4 or more regional lymph nodes removed	Blank(s)	Blank(s)	13	160	3	300	3	7	1	20	Radiation after surgery	Beam radiation	Alive or dead of other cause	Alive or dead due to cancer	80	Alive	One primary only	April	Yes
5294414	2007	Male	33	White	Divorced	Rectum	8140/3: Adenocarcinoma, NOS	C20.9-Rectum, NOS	Moderately differentiated; Grade II	Blank(s)	IIIB	Blank(s)	Blank(s)	T4	Blank(s)	Blank(s)	N1	30	4 or more regional lymph nodes removed	Blank(s)	Blank(s)	999	500	3	300	3	12	2	20	No radiation and/or cancer-directed surgery	None	Alive or dead of other cause	Alive or dead due to cancer	81	Alive	One primary only	March	Yes
5295090	2007	Male	70	White	Married (including common law)	Rectum	8140/3: Adenocarcinoma, NOS	C20.9-Rectum, NOS	Moderately differentiated; Grade II	Blank(s)	IIIB	Blank(s)	Blank(s)	T3	Blank(s)	Blank(s)	N1	30	1 to 3 regional lymph nodes removed	Blank(s)	Blank(s)	999	400	6	300	6	3	1	10	Radiation prior to surgery	Radiation, NOS method or source not specified	Dead (attributable to this cancer dx)	Alive or dead due to cancer	71	Rectum and Rectosigmoid Junction	One primary only	March	Yes
5295798	2007	Male	70	White	Single (never married)	Anus, Anal Canal and Anorectum	8070/3: Squamous cell carcinoma, NOS	C21.0-Anus, NOS	Moderately differentiated; Grade II	Blank(s)	IIIB	Blank(s)	Blank(s)	T4	Blank(s)	Blank(s)	N1	0	None	Blank(s)	Blank(s)	100	750	0	100	0	0	98	Blank(s)	No radiation and/or cancer-directed surgery	Beam radiation	Alive or dead of other cause	Alive or dead due to cancer	81	Alive	One primary only	March	Yes
5296859	2007	Male	47	White	Married (including common law)	Rectum	8140/3: Adenocarcinoma, NOS	C20.9-Rectum, NOS	Moderately differentiated; Grade II	Blank(s)	I	Blank(s)	Blank(s)	T2	Blank(s)	Blank(s)	N0	30	4 or more regional lymph nodes removed	Blank(s)	Blank(s)	30	200	3	0	0	13	0	998	No radiation and/or cancer-directed surgery	None	Alive or dead of other cause	Alive or dead due to cancer	81	Alive	One primary only	March	No/Unknown
5297804	2007	Male	62	White	Single (never married)	Rectum	8140/3: Adenocarcinoma, NOS	C20.9-Rectum, NOS	Moderately differentiated; Grade II	Blank(s)	IIB	Blank(s)	Blank(s)	T4	Blank(s)	Blank(s)	N0	30	4 or more regional lymph nodes removed	Blank(s)	Blank(s)	27	500	6	0	6	14	0	10	Radiation prior to surgery	Beam radiation	Alive or dead of other cause	Alive or dead due to cancer	82	Alive	One primary only	February	Yes
5297854	2007	Male	62	White	Married (including common law)	Anus, Anal Canal and Anorectum	8070/3: Squamous cell carcinoma, NOS	C21.8-Overlapping lesion of rectum, anus, and anal canal	Poorly differentiated; Grade III	Blank(s)	IIIA	Blank(s)	Blank(s)	T2	Blank(s)	Blank(s)	N1	0	None	Blank(s)	Blank(s)	25	300	0	100	0	0	98	Blank(s)	No radiation and/or cancer-directed surgery	Beam radiation	Alive or dead of other cause	Alive or dead due to cancer	82	Alive	One primary only	February	Yes
5297979	2007	Female	51	White	Married (including common law)	Rectum	8140/3: Adenocarcinoma, NOS	C20.9-Rectum, NOS	Moderately differentiated; Grade II	Blank(s)	IIIB	Blank(s)	Blank(s)	T3	Blank(s)	Blank(s)	N1	30	4 or more regional lymph nodes removed	Blank(s)	Blank(s)	55	400	3	300	3	8	2	20	Radiation prior to surgery	Beam radiation	Alive or dead of other cause	Alive or dead due to cancer	82	Alive	One primary only	March	No/Unknown
5297989	2007	Female	41	White	Married (including common law)	Rectum	8140/3: Adenocarcinoma, NOS	C20.9-Rectum, NOS	Moderately differentiated; Grade II	Blank(s)	IIIA	Blank(s)	Blank(s)	T2	Blank(s)	Blank(s)	N1	0	None	Blank(s)	Blank(s)	8	200	1	300	0	0	98	20	No radiation and/or cancer-directed surgery	Beam radiation	Alive or dead of other cause	Alive or dead due to cancer	77	Alive	One primary only	July	Yes
5298248	2007	Female	72	White	Widowed	Rectum	8263/3: Adenocarcinoma in tubulovillous adenoma	C20.9-Rectum, NOS	Moderately differentiated; Grade II	Blank(s)	I	Blank(s)	Blank(s)	T1	Blank(s)	Blank(s)	N0	30	None	Blank(s)	Blank(s)	999	160	3	0	0	0	98	20	No radiation and/or cancer-directed surgery	None	Alive or dead of other cause	Alive or dead due to cancer	77	Alive	One primary only	July	No/Unknown
5298348	2007	Male	52	White	Married (including common law)	Rectum	8210/3: Adenocarcinoma in adenomatous polyp	C20.9-Rectum, NOS	Moderately differentiated; Grade II	Blank(s)	I	Blank(s)	Blank(s)	T1	Blank(s)	Blank(s)	N0	26	None	Blank(s)	Blank(s)	999	150	3	0	0	0	98	999	No radiation and/or cancer-directed surgery	None	Alive or dead of other cause	Alive or dead due to cancer	82	Alive	One primary only	February	No/Unknown
5298435	2007	Male	47	White	Married (including common law)	Rectum	8140/3: Adenocarcinoma, NOS	C20.9-Rectum, NOS	Moderately differentiated; Grade II	Blank(s)	IIA	Blank(s)	Blank(s)	T3	Blank(s)	Blank(s)	N0	40	4 or more regional lymph nodes removed	Blank(s)	Blank(s)	55	400	5	0	6	12	0	10	Radiation prior to surgery	Beam radiation	Alive or dead of other cause	Dead (attributable to causes other than this cancer dx)	57	Other Cause of Death	One primary only	April	Yes
5298497	2007	Male	53	White	Married (including common law)	Rectum	8140/3: Adenocarcinoma, NOS	C20.9-Rectum, NOS	Moderately differentiated; Grade II	Blank(s)	IIA	Blank(s)	Blank(s)	T3	Blank(s)	Blank(s)	N0	30	4 or more regional lymph nodes removed	Blank(s)	Blank(s)	30	400	5	0	6	5	0	20	Radiation prior to surgery	Beam radiation	Alive or dead of other cause	Alive or dead due to cancer	80	Alive	One primary only	April	Yes
5298507	2007	Male	53	Black	Married (including common law)	Rectum	8140/3: Adenocarcinoma, NOS	C20.9-Rectum, NOS	Moderately differentiated; Grade II	Blank(s)	IIIB	Blank(s)	Blank(s)	T3	Blank(s)	Blank(s)	N1	30	4 or more regional lymph nodes removed	Blank(s)	Blank(s)	999	450	5	100	5	7	0	20	Radiation prior to surgery	Beam radiation	Alive or dead of other cause	Alive or dead due to cancer	78	Alive	One primary only	June	Yes
5298510	2007	Female	79	White	Widowed	Rectum	8140/3: Adenocarcinoma, NOS	C20.9-Rectum, NOS	Moderately differentiated; Grade II	Blank(s)	I	Blank(s)	Blank(s)	T2	Blank(s)	Blank(s)	N0	30	4 or more regional lymph nodes removed	Blank(s)	Blank(s)	22	200	3	0	3	14	0	20	No radiation and/or cancer-directed surgery	None	Dead (attributable to this cancer dx)	Alive or dead due to cancer	62	Colon excluding Rectum	One primary only	April	No/Unknown
5298588	2007	Male	70	White	Married (including common law)	Rectum	8140/3: Adenocarcinoma, NOS	C20.9-Rectum, NOS	Poorly differentiated; Grade III	Blank(s)	IIIB	Blank(s)	Blank(s)	T3	Blank(s)	Blank(s)	N1	30	4 or more regional lymph nodes removed	Blank(s)	Blank(s)	50	450	5	300	6	6	2	10	Radiation prior to surgery	Beam radiation	Alive or dead of other cause	Dead (attributable to causes other than this cancer dx)	73	Alzheimers (ICD-9 and 10 only)	One primary only	April	Yes
5298632	2007	Male	68	Black	Married (including common law)	Rectum	8140/3: Adenocarcinoma, NOS	C20.9-Rectum, NOS	Moderately differentiated; Grade II	Blank(s)	IIA	Blank(s)	Blank(s)	T3	Blank(s)	Blank(s)	N0	30	4 or more regional lymph nodes removed	Blank(s)	Blank(s)	60	450	3	0	3	15	0	999	No radiation and/or cancer-directed surgery	None	Alive or dead of other cause	Alive or dead due to cancer	83	Alive	One primary only	January	No/Unknown
5298633	2007	Female	50	White	Divorced	Rectum	8140/3: Adenocarcinoma, NOS	C20.9-Rectum, NOS	Moderately differentiated; Grade II	Blank(s)	IIA	Blank(s)	Blank(s)	T3	Blank(s)	Blank(s)	N0	30	4 or more regional lymph nodes removed	Blank(s)	Blank(s)	15	400	6	0	6	5	0	10	Radiation prior to surgery	Beam radiation	Dead (attributable to this cancer dx)	Alive or dead due to cancer	57	Rectum and Rectosigmoid Junction	One primary only	March	Yes
5298700	2007	Male	60	White	Married (including common law)	Rectum	8140/3: Adenocarcinoma, NOS	C20.9-Rectum, NOS	Moderately differentiated; Grade II	Blank(s)	IIIB	Blank(s)	Blank(s)	T3	Blank(s)	Blank(s)	N1	30	4 or more regional lymph nodes removed	Blank(s)	Blank(s)	30	400	6	300	5	8	0	20	Radiation prior to surgery	Beam radiation	Alive or dead of other cause	Alive or dead due to cancer	80	Alive	One primary only	April	Yes
5298736	2007	Male	74	White	Married (including common law)	Rectum	8263/3: Adenocarcinoma in tubulovillous adenoma	C20.9-Rectum, NOS	Moderately differentiated; Grade II	Blank(s)	I	Blank(s)	Blank(s)	T1	Blank(s)	Blank(s)	N0	30	4 or more regional lymph nodes removed	Blank(s)	Blank(s)	40	160	3	0	3	10	0	20	No radiation and/or cancer-directed surgery	None	Alive or dead of other cause	Alive or dead due to cancer	77	Alive	One primary only	July	No/Unknown
5298760	2007	Male	71	White	Divorced	Rectum	8261/3: Adenocarcinoma in villous adenoma	C20.9-Rectum, NOS	Moderately differentiated; Grade II	Blank(s)	I	Blank(s)	Blank(s)	T1	Blank(s)	Blank(s)	N0	26	None	Blank(s)	Blank(s)	10	160	3	0	0	0	98	998	No radiation and/or cancer-directed surgery	None	Alive or dead of other cause	Alive or dead due to cancer	80	Alive	One primary only	April	No/Unknown
5298767	2007	Male	63	White	Married (including common law)	Rectum	8140/3: Adenocarcinoma, NOS	C20.9-Rectum, NOS	Moderately differentiated; Grade II	Blank(s)	IIIB	Blank(s)	Blank(s)	T3	Blank(s)	Blank(s)	N1	30	4 or more regional lymph nodes removed	Blank(s)	Blank(s)	20	400	6	100	6	9	2	20	Radiation prior to surgery	Beam radiation	Alive or dead of other cause	Alive or dead due to cancer	81	Alive	One primary only	March	Yes
5298769	2007	Male	48	Asian or Pacific Islander	Single (never married)	Rectum	8140/3: Adenocarcinoma, NOS	C20.9-Rectum, NOS	Well differentiated; Grade I	Blank(s)	IIIB	Blank(s)	Blank(s)	T3	Blank(s)	Blank(s)	N1	30	4 or more regional lymph nodes removed	Blank(s)	Blank(s)	90	450	5	300	5	13	1	20	Radiation prior to surgery	Beam radiation	Alive or dead of other cause	Alive or dead due to cancer	80	Alive	One primary only	April	Yes
5298816	2007	Female	44	Asian or Pacific Islander	Divorced	Rectum	8140/3: Adenocarcinoma, NOS	C20.9-Rectum, NOS	Moderately differentiated; Grade II	Blank(s)	IIIA	Blank(s)	Blank(s)	T2	Blank(s)	Blank(s)	N1	30	4 or more regional lymph nodes removed	Blank(s)	Blank(s)	69	200	6	100	6	18	3	999	Radiation prior to surgery	Radiation, NOS method or source not specified	Alive or dead of other cause	Alive or dead due to cancer	80	Alive	One primary only	April	Yes
5298859	2007	Male	65	Asian or Pacific Islander	Married (including common law)	Rectum	8140/3: Adenocarcinoma, NOS	C20.9-Rectum, NOS	Moderately differentiated; Grade II	Blank(s)	IIIA	Blank(s)	Blank(s)	T2	Blank(s)	Blank(s)	N1	30	4 or more regional lymph nodes removed	Blank(s)	Blank(s)	31	200	3	100	3	10	1	20	Radiation after surgery	Beam radiation	Alive or dead of other cause	Alive or dead due to cancer	82	Alive	One primary only	February	Yes
5298874	2007	Male	62	White	Married (including common law)	Rectum	8140/3: Adenocarcinoma, NOS	C20.9-Rectum, NOS	Poorly differentiated; Grade III	Blank(s)	IIA	Blank(s)	Blank(s)	T3	Blank(s)	Blank(s)	N0	30	4 or more regional lymph nodes removed	Blank(s)	Blank(s)	65	450	3	0	3	12	0	10	Radiation after surgery	Beam radiation	Alive or dead of other cause	Alive or dead due to cancer	82	Alive	One primary only	February	Yes
5298880	2007	Male	38	White	Married (including common law)	Rectum	8140/3: Adenocarcinoma, NOS	C20.9-Rectum, NOS	Poorly differentiated; Grade III	Blank(s)	IIA	Blank(s)	Blank(s)	T3	Blank(s)	Blank(s)	N0	50	4 or more regional lymph nodes removed	Blank(s)	Blank(s)	57	450	5	0	5	20	0	20	Radiation prior to surgery	Radiation, NOS method or source not specified	Alive or dead of other cause	Alive or dead due to cancer	79	Alive	One primary only	May	Yes
5298898	2007	Male	70	White	Married (including common law)	Rectum	8140/3: Adenocarcinoma, NOS	C20.9-Rectum, NOS	Moderately differentiated; Grade II	Blank(s)	IIIA	Blank(s)	Blank(s)	T2	Blank(s)	Blank(s)	N1	30	4 or more regional lymph nodes removed	Blank(s)	Blank(s)	999	200	3	300	3	12	3	20	No radiation and/or cancer-directed surgery	None	Alive or dead of other cause	Alive or dead due to cancer	80	Alive	One primary only	April	Yes
5298907	2007	Male	75	White	Married (including common law)	Rectum	8140/3: Adenocarcinoma, NOS	C20.9-Rectum, NOS	Well differentiated; Grade I	Blank(s)	IIIB	Blank(s)	Blank(s)	T3	Blank(s)	Blank(s)	N1	30	4 or more regional lymph nodes removed	Blank(s)	Blank(s)	30	450	6	100	6	22	1	10	Radiation prior to surgery	Beam radiation	Alive or dead of other cause	Alive or dead due to cancer	81	Alive	One primary only	March	Yes
5298971	2007	Male	65	White	Married (including common law)	Rectum	8140/3: Adenocarcinoma, NOS	C20.9-Rectum, NOS	Moderately differentiated; Grade II	Blank(s)	IIIA	Blank(s)	Blank(s)	T2	Blank(s)	Blank(s)	N1	30	4 or more regional lymph nodes removed	Blank(s)	Blank(s)	25	200	3	300	3	19	1	10	No radiation and/or cancer-directed surgery	None	Alive or dead of other cause	Alive or dead due to cancer	81	Alive	One primary only	March	Yes
5299545	2007	Male	73	White	Divorced	Rectum	8480/3: Mucinous adenocarcinoma	C20.9-Rectum, NOS	Moderately differentiated; Grade II	Blank(s)	IIIB	Blank(s)	Blank(s)	T3	Blank(s)	Blank(s)	N1	30	4 or more regional lymph nodes removed	Blank(s)	Blank(s)	42	450	3	100	3	8	1	20	No radiation and/or cancer-directed surgery	None	Alive or dead of other cause	Alive or dead due to cancer	81	Alive	One primary only	March	Yes
5299553	2007	Male	69	White	Married (including common law)	Rectum	8140/3: Adenocarcinoma, NOS	C20.9-Rectum, NOS	Moderately differentiated; Grade II	Blank(s)	IIA	Blank(s)	Blank(s)	T3	Blank(s)	Blank(s)	N0	50	4 or more regional lymph nodes removed	Blank(s)	Blank(s)	60	450	3	0	3	12	0	999	Radiation after surgery	Beam radiation	Alive or dead of other cause	Alive or dead due to cancer	78	Alive	One primary only	June	Yes
5299594	2007	Male	59	Asian or Pacific Islander	Married (including common law)	Rectum	8210/3: Adenocarcinoma in adenomatous polyp	C20.9-Rectum, NOS	Moderately differentiated; Grade II	Blank(s)	IIIB	Blank(s)	Blank(s)	T3	Blank(s)	Blank(s)	N1	30	4 or more regional lymph nodes removed	Blank(s)	Blank(s)	25	450	3	300	3	7	2	20	Radiation after surgery	Beam radiation	Alive or dead of other cause	Alive or dead due to cancer	79	Alive	One primary only	May	Yes
5299605	2007	Male	69	White	Married (including common law)	Rectum	8210/3: Adenocarcinoma in adenomatous polyp	C20.9-Rectum, NOS	Moderately differentiated; Grade II	Blank(s)	I	Blank(s)	Blank(s)	T1	Blank(s)	Blank(s)	N0	27	None	Blank(s)	Blank(s)	999	150	3	0	0	0	98	998	No radiation and/or cancer-directed surgery	None	Alive or dead of other cause	Alive or dead due to cancer	78	Alive	One primary only	June	No/Unknown
5299633	2007	Female	78	White	Divorced	Rectum	8140/3: Adenocarcinoma, NOS	C20.9-Rectum, NOS	Moderately differentiated; Grade II	Blank(s)	IIB	Blank(s)	Blank(s)	T4	Blank(s)	Blank(s)	N0	50	4 or more regional lymph nodes removed	Blank(s)	Blank(s)	999	800	6	0	6	8	0	999	Radiation prior to surgery	Beam radiation	Alive or dead of other cause	Alive or dead due to cancer	78	Alive	One primary only	June	Yes
5299635	2007	Male	61	White	Single (never married)	Rectum	8140/3: Adenocarcinoma, NOS	C20.9-Rectum, NOS	Moderately differentiated; Grade II	Blank(s)	IIIA	Blank(s)	Blank(s)	T2	Blank(s)	Blank(s)	N1	30	4 or more regional lymph nodes removed	Blank(s)	Blank(s)	999	200	5	100	0	16	0	20	Radiation prior to surgery	Beam radiation	Alive or dead of other cause	Alive or dead due to cancer	80	Alive	One primary only	April	Yes
5299636	2007	Male	75	White	Married (including common law)	Rectum	8140/3: Adenocarcinoma, NOS	C20.9-Rectum, NOS	Moderately differentiated; Grade II	Blank(s)	IIIB	Blank(s)	Blank(s)	T3	Blank(s)	Blank(s)	N1	30	4 or more regional lymph nodes removed	Blank(s)	Blank(s)	30	450	5	100	5	12	0	20	Radiation prior to surgery	Beam radiation	Alive or dead of other cause	Alive or dead due to cancer	79	Alive	One primary only	May	Yes
5299690	2007	Male	64	White	Married (including common law)	Rectum	8140/3: Adenocarcinoma, NOS	C20.9-Rectum, NOS	Moderately differentiated; Grade II	Blank(s)	IIA	Blank(s)	Blank(s)	T3	Blank(s)	Blank(s)	N0	0	None	Blank(s)	Blank(s)	25	400	0	0	0	0	98	998	No radiation and/or cancer-directed surgery	Beam radiation	Alive or dead of other cause	Dead (attributable to causes other than this cancer dx)	13	Other Cause of Death	One primary only	January	Yes
5299693	2007	Female	62	White	Married (including common law)	Rectum	8140/3: Adenocarcinoma, NOS	C20.9-Rectum, NOS	Moderately differentiated; Grade II	Blank(s)	IIIC	Blank(s)	Blank(s)	T2	Blank(s)	Blank(s)	N2	30	4 or more regional lymph nodes removed	Blank(s)	Blank(s)	40	200	3	800	3	15	3	10	Radiation after surgery	Beam radiation	Alive or dead of other cause	Alive or dead due to cancer	78	Alive	One primary only	June	Yes
5299790	2007	Male	78	White	Married (including common law)	Rectum	8140/3: Adenocarcinoma, NOS	C20.9-Rectum, NOS	Moderately differentiated; Grade II	Blank(s)	IIIC	Blank(s)	Blank(s)	T3	Blank(s)	Blank(s)	N2	50	4 or more regional lymph nodes removed	Blank(s)	Blank(s)	50	450	3	100	3	19	8	999	Radiation prior to surgery	Beam radiation	Dead (attributable to this cancer dx)	Alive or dead due to cancer	38	Rectum and Rectosigmoid Junction	One primary only	July	Yes
5299937	2007	Female	49	White	Married (including common law)	Anus, Anal Canal and Anorectum	8070/3: Squamous cell carcinoma, NOS	C21.8-Overlapping lesion of rectum, anus, and anal canal	Moderately differentiated; Grade II	Blank(s)	IIIA	Blank(s)	Blank(s)	T2	Blank(s)	Blank(s)	N1	0	None	Blank(s)	Blank(s)	36	400	1	100	0	0	98	Blank(s)	No radiation and/or cancer-directed surgery	Beam radiation	Alive or dead of other cause	Alive or dead due to cancer	76	Alive	One primary only	August	Yes
5299940	2007	Male	73	White	Single (never married)	Rectum	8070/3: Squamous cell carcinoma, NOS	C20.9-Rectum, NOS	Poorly differentiated; Grade III	Blank(s)	I	Blank(s)	Blank(s)	T1	Blank(s)	Blank(s)	N0	0	None	Blank(s)	Blank(s)	999	300	1	0	0	0	98	999	No radiation and/or cancer-directed surgery	None	Dead (attributable to this cancer dx)	Alive or dead due to cancer	3	Non-Melanoma Skin	One primary only	August	Yes
5299949	2007	Female	57	White	Married (including common law)	Rectum	8070/3: Squamous cell carcinoma, NOS	C20.9-Rectum, NOS	Moderately differentiated; Grade II	Blank(s)	I	Blank(s)	Blank(s)	T1	Blank(s)	Blank(s)	N0	0	None	Blank(s)	Blank(s)	10	160	1	0	0	0	98	999	No radiation and/or cancer-directed surgery	Beam radiation	Alive or dead of other cause	Alive or dead due to cancer	76	Alive	One primary only	August	Yes
5300021	2007	Male	57	Asian or Pacific Islander	Married (including common law)	Rectum	8140/3: Adenocarcinoma, NOS	C20.9-Rectum, NOS	Moderately differentiated; Grade II	Blank(s)	IIA	Blank(s)	Blank(s)	T3	Blank(s)	Blank(s)	N0	20	None	Blank(s)	Blank(s)	40	400	1	0	0	0	98	10	Radiation after surgery	Beam radiation	Dead (attributable to this cancer dx)	Alive or dead due to cancer	72	Rectum and Rectosigmoid Junction	One primary only	July	Yes
5300982	2007	Male	75	Black	Widowed	Anus, Anal Canal and Anorectum	8070/3: Squamous cell carcinoma, NOS	C21.0-Anus, NOS	Moderately differentiated; Grade II	Blank(s)	II	Blank(s)	Blank(s)	T2	Blank(s)	Blank(s)	N0	0	None	Blank(s)	Blank(s)	25	300	1	0	0	0	98	Blank(s)	No radiation and/or cancer-directed surgery	Radiation, NOS method or source not specified	Alive or dead of other cause	Alive or dead due to cancer	79	Alive	One primary only	May	Yes
5301134	2006	Male	46	Asian or Pacific Islander	Married (including common law)	Rectum	8140/3: Adenocarcinoma, NOS	C20.9-Rectum, NOS	Moderately differentiated; Grade II	Blank(s)	IIIB	Blank(s)	Blank(s)	T3	Blank(s)	Blank(s)	N1	30	4 or more regional lymph nodes removed	Blank(s)	Blank(s)	30	450	5	300	5	10	0	20	Radiation prior to surgery	Beam radiation	Alive or dead of other cause	Alive or dead due to cancer	63	Alive	One primary only	December	Yes
5301472	2006	Female	79	Asian or Pacific Islander	Widowed	Rectum	8480/3: Mucinous adenocarcinoma	C20.9-Rectum, NOS	Moderately differentiated; Grade II	Blank(s)	IIIC	Blank(s)	Blank(s)	T3	Blank(s)	Blank(s)	N2	50	4 or more regional lymph nodes removed	Blank(s)	Blank(s)	60	450	3	300	3	31	28	10	No radiation and/or cancer-directed surgery	None	Dead (attributable to this cancer dx)	Alive or dead due to cancer	12	Rectum and Rectosigmoid Junction	One primary only	February	No/Unknown
5302127	2007	Female	42	White	Single (never married)	Anus, Anal Canal and Anorectum	8140/3: Adenocarcinoma, NOS	C21.1-Anal canal	Moderately differentiated; Grade II	Blank(s)	II	Blank(s)	Blank(s)	T2	Blank(s)	Blank(s)	N0	0	None	Blank(s)	Blank(s)	50	320	1	0	0	0	98	Blank(s)	No radiation and/or cancer-directed surgery	Combination of beam with implants or isotopes	Dead (attributable to this cancer dx)	Alive or dead due to cancer	41	Anus, Anal Canal and Anorectum	One primary only	August	Yes
5303438	2007	Male	50	White	Married (including common law)	Rectum	8140/3: Adenocarcinoma, NOS	C20.9-Rectum, NOS	Moderately differentiated; Grade II	Blank(s)	IIA	Blank(s)	Blank(s)	T3	Blank(s)	Blank(s)	N0	30	1 to 3 regional lymph nodes removed	Blank(s)	Blank(s)	25	400	3	0	3	3	0	10	Radiation prior to surgery	Beam radiation	Alive or dead of other cause	Alive or dead due to cancer	81	Alive	One primary only	March	Yes
5303452	2007	Female	65	Black	Divorced	Rectum	8140/3: Adenocarcinoma, NOS	C20.9-Rectum, NOS	Poorly differentiated; Grade III	Blank(s)	IIIB	Blank(s)	Blank(s)	T4	Blank(s)	Blank(s)	N1	30	1 to 3 regional lymph nodes removed	Blank(s)	Blank(s)	80	610	5	100	5	3	0	20	Radiation prior to surgery	Radiation, NOS method or source not specified	Alive or dead of other cause	Alive or dead due to cancer	77	Alive	One primary only	July	Yes
5304984	2007	Female	54	White	Single (never married)	Rectum	8140/3: Adenocarcinoma, NOS	C20.9-Rectum, NOS	Moderately differentiated; Grade II	Blank(s)	IIIC	Blank(s)	Blank(s)	T2	Blank(s)	Blank(s)	N2	30	4 or more regional lymph nodes removed	Blank(s)	Blank(s)	28	200	3	300	3	18	9	999	No radiation and/or cancer-directed surgery	Recommended, unknown if administered	Alive or dead of other cause	Alive or dead due to cancer	72	Alive	One primary only	December	Yes
5305080	2007	Female	63	White	Single (never married)	Anus, Anal Canal and Anorectum	8070/3: Squamous cell carcinoma, NOS	C21.8-Overlapping lesion of rectum, anus, and anal canal	Poorly differentiated; Grade III	Blank(s)	II	Blank(s)	Blank(s)	T3	Blank(s)	Blank(s)	N0	20	None	Blank(s)	Blank(s)	60	400	1	0	0	0	98	Blank(s)	Radiation before and after surgery	Beam radiation	Dead (attributable to this cancer dx)	Alive or dead due to cancer	24	Colon excluding Rectum	One primary only	November	Yes
5305467	2007	Female	52	Asian or Pacific Islander	Married (including common law)	Rectum	8140/3: Adenocarcinoma, NOS	C20.9-Rectum, NOS	Well differentiated; Grade I	Blank(s)	IIA	Blank(s)	Blank(s)	T3	Blank(s)	Blank(s)	N0	50	4 or more regional lymph nodes removed	Blank(s)	Blank(s)	30	400	3	0	3	7	0	999	Radiation after surgery	Beam radiation	Dead (attributable to this cancer dx)	Alive or dead due to cancer	48	Rectum and Rectosigmoid Junction	One primary only	March	Yes
5305565	2007	Female	52	Asian or Pacific Islander	Widowed	Rectum	8263/3: Adenocarcinoma in tubulovillous adenoma	C20.9-Rectum, NOS	Moderately differentiated; Grade II	Blank(s)	IIA	Blank(s)	Blank(s)	T3	Blank(s)	Blank(s)	N0	30	4 or more regional lymph nodes removed	Blank(s)	Blank(s)	999	400	3	0	3	7	0	10	No radiation and/or cancer-directed surgery	None	Alive or dead of other cause	Alive or dead due to cancer	77	Alive	One primary only	July	No/Unknown
5305570	2007	Male	78	White	Single (never married)	Anus, Anal Canal and Anorectum	8480/3: Mucinous adenocarcinoma	C21.8-Overlapping lesion of rectum, anus, and anal canal	Moderately differentiated; Grade II	Blank(s)	II	Blank(s)	Blank(s)	T2	Blank(s)	Blank(s)	N0	27	None	Blank(s)	Blank(s)	40	200	6	0	0	0	98	Blank(s)	Radiation prior to surgery	Beam radiation	Alive or dead of other cause	Alive or dead due to cancer	77	Alive	One primary only	July	Yes
5305580	2007	Female	73	White	Married (including common law)	Anus, Anal Canal and Anorectum	8070/3: Squamous cell carcinoma, NOS	C21.1-Anal canal	Poorly differentiated; Grade III	Blank(s)	IIIA	Blank(s)	Blank(s)	T1	Blank(s)	Blank(s)	N1	27	None	Blank(s)	Blank(s)	15	300	1	600	0	0	98	Blank(s)	Radiation after surgery	Beam radiation	Alive or dead of other cause	Alive or dead due to cancer	77	Alive	One primary only	July	Yes
5305706	2007	Female	63	Black	Divorced	Anus, Anal Canal and Anorectum	8070/3: Squamous cell carcinoma, NOS	C21.1-Anal canal	Poorly differentiated; Grade III	Blank(s)	IIIB	Blank(s)	Blank(s)	T2	Blank(s)	Blank(s)	N2	0	None	Blank(s)	Blank(s)	50	400	1	300	0	0	98	Blank(s)	No radiation and/or cancer-directed surgery	Beam radiation	Dead (attributable to this cancer dx)	Alive or dead due to cancer	39	Miscellaneous Malignant Cancer	One primary only	January	Yes
5305925	2007	Female	40	Black	Married (including common law)	Rectum	8140/3: Adenocarcinoma, NOS	C20.9-Rectum, NOS	Moderately differentiated; Grade II	Blank(s)	IIIB	Blank(s)	Blank(s)	T3	Blank(s)	Blank(s)	N1	30	4 or more regional lymph nodes removed	Blank(s)	Blank(s)	62	450	1	300	0	11	0	998	Radiation prior to surgery	Beam radiation	Dead (attributable to this cancer dx)	Alive or dead due to cancer	4	Rectum and Rectosigmoid Junction	One primary only	October	Yes
5307013	2007	Male	45	White	Married (including common law)	Rectum	8480/3: Mucinous adenocarcinoma	C20.9-Rectum, NOS	Moderately differentiated; Grade II	Blank(s)	IIIB	Blank(s)	Blank(s)	T3	Blank(s)	Blank(s)	N1	50	4 or more regional lymph nodes removed	Blank(s)	Blank(s)	100	450	5	300	5	9	0	10	Radiation prior to surgery	Radiation, NOS method or source not specified	Alive or dead of other cause	Alive or dead due to cancer	74	Alive	One primary only	October	Yes
5307059	2007	Male	54	White	Married (including common law)	Rectum	8140/3: Adenocarcinoma, NOS	C20.9-Rectum, NOS	Poorly differentiated; Grade III	Blank(s)	IIIC	Blank(s)	Blank(s)	T3	Blank(s)	Blank(s)	N2	0	None	Blank(s)	Blank(s)	993	450	0	800	0	0	98	20	No radiation and/or cancer-directed surgery	Beam radiation	Dead (attributable to this cancer dx)	Alive or dead due to cancer	65	Colon excluding Rectum	One primary only	August	Yes
5307090	2007	Male	77	Asian or Pacific Islander	Married (including common law)	Rectum	8210/3: Adenocarcinoma in adenomatous polyp	C20.9-Rectum, NOS	Poorly differentiated; Grade III	Blank(s)	I	Blank(s)	Blank(s)	T2	Blank(s)	Blank(s)	N0	27	None	Blank(s)	Blank(s)	20	200	3	0	0	0	98	20	Radiation after surgery	Beam radiation	Alive or dead of other cause	Alive or dead due to cancer	72	Alive	One primary only	December	Yes
5307607	2007	Female	64	White	Married (including common law)	Rectum	8140/3: Adenocarcinoma, NOS	C20.9-Rectum, NOS	Moderately differentiated; Grade II	Blank(s)	IIIB	Blank(s)	Blank(s)	T4	Blank(s)	Blank(s)	N1	50	4 or more regional lymph nodes removed	Blank(s)	Blank(s)	79	610	5	100	5	9	2	999	Radiation prior to surgery	Beam radiation	Alive or dead of other cause	Alive or dead due to cancer	75	Alive	One primary only	September	Yes
5307951	2007	Male	65	White	Married (including common law)	Rectum	8140/3: Adenocarcinoma, NOS	C20.9-Rectum, NOS	Moderately differentiated; Grade II	Blank(s)	I	Blank(s)	Blank(s)	T1	Blank(s)	Blank(s)	N0	26	None	Blank(s)	Blank(s)	5	150	3	0	0	0	98	998	No radiation and/or cancer-directed surgery	None	Alive or dead of other cause	Alive or dead due to cancer	74	Alive	One primary only	October	No/Unknown
5307973	2007	Male	73	Asian or Pacific Islander	Married (including common law)	Rectum	8140/3: Adenocarcinoma, NOS	C20.9-Rectum, NOS	Moderately differentiated; Grade II	Blank(s)	IIA	Blank(s)	Blank(s)	T3	Blank(s)	Blank(s)	N0	30	1 to 3 regional lymph nodes removed	Blank(s)	Blank(s)	40	450	3	0	3	2	0	10	Radiation prior to surgery	Beam radiation	Alive or dead of other cause	Alive or dead due to cancer	77	Alive	One primary only	August	Yes
5308189	2007	Male	49	White	Married (including common law)	Rectum	8140/3: Adenocarcinoma, NOS	C20.9-Rectum, NOS	Poorly differentiated; Grade III	Blank(s)	IIA	Blank(s)	Blank(s)	T3	Blank(s)	Blank(s)	N0	30	4 or more regional lymph nodes removed	Blank(s)	Blank(s)	999	450	5	0	6	10	0	20	Radiation prior to surgery	Beam radiation	Alive or dead of other cause	Alive or dead due to cancer	74	Alive	One primary only	October	Yes
5308210	2007	Male	76	White	Married (including common law)	Rectum	8263/3: Adenocarcinoma in tubulovillous adenoma	C20.9-Rectum, NOS	Moderately differentiated; Grade II	Blank(s)	IIA	Blank(s)	Blank(s)	T3	Blank(s)	Blank(s)	N0	30	4 or more regional lymph nodes removed	Blank(s)	Blank(s)	41	400	1	0	0	0	98	10	Radiation prior to surgery	Beam radiation	Alive or dead of other cause	Alive or dead due to cancer	72	Alive	One primary only	December	Yes
5308794	2007	Female	80	White	Widowed	Rectum	8140/3: Adenocarcinoma, NOS	C20.9-Rectum, NOS	Moderately differentiated; Grade II	Blank(s)	I	Blank(s)	Blank(s)	T1	Blank(s)	Blank(s)	N0	30	4 or more regional lymph nodes removed	Blank(s)	Blank(s)	30	160	3	0	3	12	0	20	No radiation and/or cancer-directed surgery	None	Alive or dead of other cause	Alive or dead due to cancer	76	Alive	One primary only	August	No/Unknown
5309190	2007	Female	60	White	Married (including common law)	Rectum	8263/3: Adenocarcinoma in tubulovillous adenoma	C20.9-Rectum, NOS	Moderately differentiated; Grade II	Blank(s)	I	Blank(s)	Blank(s)	T1	Blank(s)	Blank(s)	N0	30	4 or more regional lymph nodes removed	Blank(s)	Blank(s)	12	160	3	0	3	19	0	998	No radiation and/or cancer-directed surgery	None	Alive or dead of other cause	Alive or dead due to cancer	74	Alive	One primary only	October	No/Unknown
5309715	2007	Female	61	White	Divorced	Anus, Anal Canal and Anorectum	8070/3: Squamous cell carcinoma, NOS	C21.8-Overlapping lesion of rectum, anus, and anal canal	Moderately differentiated; Grade II	Blank(s)	I	Blank(s)	Blank(s)	T1	Blank(s)	Blank(s)	N0	27	None	Blank(s)	Blank(s)	20	160	3	0	0	0	98	Blank(s)	Radiation after surgery	Radiation, NOS method or source not specified	Alive or dead of other cause	Alive or dead due to cancer	75	Alive	One primary only	September	No/Unknown
5310036	2007	Female	49	Asian or Pacific Islander	Married (including common law)	Rectum	8140/3: Adenocarcinoma, NOS	C20.9-Rectum, NOS	Moderately differentiated; Grade II	Blank(s)	I	Blank(s)	Blank(s)	T2	Blank(s)	Blank(s)	N0	30	None	Blank(s)	Blank(s)	20	200	1	0	0	0	98	998	Radiation after surgery	Beam radiation	Dead (attributable to this cancer dx)	Alive or dead due to cancer	27	Colon excluding Rectum	One primary only	December	Yes
5310766	2007	Female	60	White	Divorced	Anus, Anal Canal and Anorectum	8070/3: Squamous cell carcinoma, NOS	C21.1-Anal canal	Moderately differentiated; Grade II	Blank(s)	II	Blank(s)	Blank(s)	T2	Blank(s)	Blank(s)	N0	0	None	Blank(s)	Blank(s)	30	300	1	0	0	0	98	Blank(s)	No radiation and/or cancer-directed surgery	Beam radiation	Dead (attributable to this cancer dx)	Alive or dead due to cancer	25	Anus, Anal Canal and Anorectum	One primary only	September	Yes
5311400	2007	Male	42	Black	Divorced	Rectum	8480/3: Mucinous adenocarcinoma	C20.9-Rectum, NOS	Moderately differentiated; Grade II	Blank(s)	IIA	Blank(s)	Blank(s)	T3	Blank(s)	Blank(s)	N0	50	4 or more regional lymph nodes removed	Blank(s)	Blank(s)	49	450	5	0	6	12	0	20	Radiation prior to surgery	Beam radiation	Alive or dead of other cause	Alive or dead due to cancer	74	Alive	One primary only	October	Yes
5311475	2007	Male	55	White	Divorced	Rectum	8140/3: Adenocarcinoma, NOS	C20.9-Rectum, NOS	Moderately differentiated; Grade II	Blank(s)	IIIC	Blank(s)	Blank(s)	T3	Blank(s)	Blank(s)	N2	30	4 or more regional lymph nodes removed	Blank(s)	Blank(s)	35	450	3	100	3	10	4	999	Radiation after surgery	Beam radiation	Alive or dead of other cause	Alive or dead due to cancer	77	Alive	One primary only	July	Yes
5311665	2007	Female	64	Asian or Pacific Islander	Married (including common law)	Rectum	8490/3: Signet ring cell carcinoma	C20.9-Rectum, NOS	Poorly differentiated; Grade III	Blank(s)	IIA	Blank(s)	Blank(s)	T3	Blank(s)	Blank(s)	N0	60	4 or more regional lymph nodes removed	Blank(s)	Blank(s)	150	450	1	0	0	0	98	10	Radiation prior to surgery	Beam radiation	Dead (attributable to this cancer dx)	Alive or dead due to cancer	7	Colon excluding Rectum	One primary only	September	Yes
5311954	2007	Female	68	White	Married (including common law)	Rectum	8140/3: Adenocarcinoma, NOS	C20.9-Rectum, NOS	Well differentiated; Grade I	Blank(s)	IIIB	Blank(s)	Blank(s)	T3	Blank(s)	Blank(s)	N1	0	None	Blank(s)	Blank(s)	999	400	1	100	0	0	98	998	No radiation and/or cancer-directed surgery	Beam radiation	Alive or dead of other cause	Alive or dead due to cancer	73	Alive	One primary only	November	Yes
5311983	2007	Male	57	Asian or Pacific Islander	Married (including common law)	Rectum	8140/3: Adenocarcinoma, NOS	C20.9-Rectum, NOS	Poorly differentiated; Grade III	Blank(s)	IIIC	Blank(s)	Blank(s)	T3	Blank(s)	Blank(s)	N2	50	4 or more regional lymph nodes removed	Blank(s)	Blank(s)	20	450	6	300	6	12	6	10	Radiation prior to surgery	Radiation, NOS method or source not specified	Alive or dead of other cause	Alive or dead due to cancer	73	Alive	One primary only	November	Yes
5312274	2007	Male	48	White	Married (including common law)	Rectum	8140/3: Adenocarcinoma, NOS	C20.9-Rectum, NOS	Well differentiated; Grade I	Blank(s)	IIIB	Blank(s)	Blank(s)	T3	Blank(s)	Blank(s)	N1	30	4 or more regional lymph nodes removed	Blank(s)	Blank(s)	37	450	5	100	6	14	0	20	Radiation prior to surgery	Beam radiation	Alive or dead of other cause	Alive or dead due to cancer	77	Alive	One primary only	July	Yes
5312660	2007	Male	46	White	Married (including common law)	Rectum	8140/3: Adenocarcinoma, NOS	C20.9-Rectum, NOS	Moderately differentiated; Grade II	Blank(s)	I	Blank(s)	Blank(s)	T2	Blank(s)	Blank(s)	N0	0	None	Blank(s)	Blank(s)	35	200	0	0	0	0	98	999	No radiation and/or cancer-directed surgery	Beam radiation	Dead (attributable to this cancer dx)	Alive or dead due to cancer	50	Colon excluding Rectum	One primary only	June	Yes
5313655	2007	Female	73	Black	Widowed	Anus, Anal Canal and Anorectum	8070/3: Squamous cell carcinoma, NOS	C21.0-Anus, NOS	Poorly differentiated; Grade III	Blank(s)	II	Blank(s)	Blank(s)	T2	Blank(s)	Blank(s)	N0	27	None	Blank(s)	Blank(s)	29	200	3	0	0	0	98	Blank(s)	Radiation after surgery	Beam radiation	Alive or dead of other cause	Alive or dead due to cancer	72	Alive	One primary only	December	Yes
5313695	2007	Male	55	White	Single (never married)	Rectum	8140/3: Adenocarcinoma, NOS	C20.9-Rectum, NOS	Moderately differentiated; Grade II	Blank(s)	IIA	Blank(s)	Blank(s)	T3	Blank(s)	Blank(s)	N0	50	None	Blank(s)	Blank(s)	40	400	3	0	0	0	98	997	Radiation prior to surgery	Beam radiation	Alive or dead of other cause	Alive or dead due to cancer	76	Alive	One primary only	August	Yes
5313701	2007	Male	54	Asian or Pacific Islander	Married (including common law)	Rectum	8140/3: Adenocarcinoma, NOS	C20.9-Rectum, NOS	Poorly differentiated; Grade III	Blank(s)	IIA	Blank(s)	Blank(s)	T3	Blank(s)	Blank(s)	N0	30	4 or more regional lymph nodes removed	Blank(s)	Blank(s)	25	400	3	0	3	17	0	10	No radiation and/or cancer-directed surgery	None	Alive or dead of other cause	Alive or dead due to cancer	76	Alive	One primary only	August	No/Unknown
5313707	2007	Female	57	Black	Divorced	Rectum	8140/3: Adenocarcinoma, NOS	C20.9-Rectum, NOS	Moderately differentiated; Grade II	Blank(s)	IIA	Blank(s)	Blank(s)	T3	Blank(s)	Blank(s)	N0	30	4 or more regional lymph nodes removed	Blank(s)	Blank(s)	31	450	3	0	3	12	0	10	Radiation prior to surgery	Beam radiation	Dead (attributable to this cancer dx)	Alive or dead due to cancer	51	Rectum and Rectosigmoid Junction	One primary only	September	Yes
5313710	2007	Female	63	White	Widowed	Rectum	8263/3: Adenocarcinoma in tubulovillous adenoma	C20.9-Rectum, NOS	Moderately differentiated; Grade II	Blank(s)	IIA	Blank(s)	Blank(s)	T3	Blank(s)	Blank(s)	N0	27	None	Blank(s)	Blank(s)	50	450	3	0	0	0	98	999	Radiation after surgery	Beam radiation	Dead (attributable to this cancer dx)	Alive or dead due to cancer	27	Rectum and Rectosigmoid Junction	One primary only	September	Yes
5313724	2007	Male	50	Asian or Pacific Islander	Married (including common law)	Rectum	8263/3: Adenocarcinoma in tubulovillous adenoma	C20.9-Rectum, NOS	Moderately differentiated; Grade II	Blank(s)	I	Blank(s)	Blank(s)	T1	Blank(s)	Blank(s)	N0	30	4 or more regional lymph nodes removed	Blank(s)	Blank(s)	999	160	3	0	3	13	0	20	No radiation and/or cancer-directed surgery	None	Alive or dead of other cause	Alive or dead due to cancer	72	Alive	One primary only	December	No/Unknown
5313773	2007	Male	54	White	Single (never married)	Anus, Anal Canal and Anorectum	8070/3: Squamous cell carcinoma, NOS	C21.1-Anal canal	Moderately differentiated; Grade II	Blank(s)	II	Blank(s)	Blank(s)	T2	Blank(s)	Blank(s)	N0	27	None	Blank(s)	Blank(s)	30	300	3	0	0	0	98	Blank(s)	Radiation after surgery	Beam radiation	Alive or dead of other cause	Dead (attributable to causes other than this cancer dx)	6	Pneumonia and Influenza	One primary only	June	Yes
5313915	2007	Male	53	White	Married (including common law)	Rectum	8140/3: Adenocarcinoma, NOS	C20.9-Rectum, NOS	Moderately differentiated; Grade II	Blank(s)	I	Blank(s)	Blank(s)	T2	Blank(s)	Blank(s)	N0	30	4 or more regional lymph nodes removed	Blank(s)	Blank(s)	35	200	3	0	3	20	0	999	No radiation and/or cancer-directed surgery	None	Alive or dead of other cause	Alive or dead due to cancer	76	Alive	One primary only	August	No/Unknown
5314893	2007	Female	49	Black	Separated	Anus, Anal Canal and Anorectum	8070/3: Squamous cell carcinoma, NOS	C21.0-Anus, NOS	Moderately differentiated; Grade II	Blank(s)	II	Blank(s)	Blank(s)	T2	Blank(s)	Blank(s)	N0	0	None	Blank(s)	Blank(s)	30	300	1	0	0	0	98	Blank(s)	No radiation and/or cancer-directed surgery	Beam radiation	Alive or dead of other cause	Alive or dead due to cancer	74	Alive	One primary only	October	Yes
5315010	2007	Female	51	White	Married (including common law)	Anus, Anal Canal and Anorectum	8070/3: Squamous cell carcinoma, NOS	C21.1-Anal canal	Moderately differentiated; Grade II	Blank(s)	IIIB	Blank(s)	Blank(s)	T2	Blank(s)	Blank(s)	N3	0	None	Blank(s)	Blank(s)	40	300	1	500	0	0	98	Blank(s)	No radiation and/or cancer-directed surgery	Beam radiation	Alive or dead of other cause	Alive or dead due to cancer	76	Alive	One primary only	August	Yes
5315013	2007	Male	51	White	Single (never married)	Anus, Anal Canal and Anorectum	8070/3: Squamous cell carcinoma, NOS	C21.1-Anal canal	Poorly differentiated; Grade III	Blank(s)	IIIB	Blank(s)	Blank(s)	T2	Blank(s)	Blank(s)	N3	0	None	Blank(s)	Blank(s)	35	200	1	500	0	0	98	Blank(s)	No radiation and/or cancer-directed surgery	Beam radiation	Dead (attributable to this cancer dx)	Alive or dead due to cancer	14	Anus, Anal Canal and Anorectum	One primary only	July	Yes
5315590	2007	Male	56	White	Single (never married)	Anus, Anal Canal and Anorectum	8071/3: Squamous cell carcinoma, keratinizing, NOS	C21.1-Anal canal	Moderately differentiated; Grade II	Blank(s)	IIIB	Blank(s)	Blank(s)	T2	Blank(s)	Blank(s)	N2	27	None	Blank(s)	Blank(s)	30	400	3	300	0	0	98	Blank(s)	Radiation after surgery	Beam radiation	Alive or dead of other cause	Alive or dead due to cancer	64	Alive	One primary only	September	Yes
5316049	2007	Male	61	White	Married (including common law)	Rectum	8140/3: Adenocarcinoma, NOS	C20.9-Rectum, NOS	Moderately differentiated; Grade II	Blank(s)	IIA	Blank(s)	Blank(s)	T3	Blank(s)	Blank(s)	N0	27	4 or more regional lymph nodes removed	Blank(s)	Blank(s)	60	450	6	0	6	11	0	20	Radiation prior to surgery	Beam radiation	Alive or dead of other cause	Alive or dead due to cancer	72	Alive	One primary only	December	Yes
5316436	2007	Male	48	White	Married (including common law)	Rectum	8480/3: Mucinous adenocarcinoma	C20.9-Rectum, NOS	Well differentiated; Grade I	Blank(s)	IIA	Blank(s)	Blank(s)	T3	Blank(s)	Blank(s)	N0	30	4 or more regional lymph nodes removed	Blank(s)	Blank(s)	60	450	6	0	6	34	0	10	Radiation prior to surgery	Beam radiation	Alive or dead of other cause	Alive or dead due to cancer	72	Alive	One primary only	December	Yes
5316495	2007	Male	58	White	Divorced	Rectum	8140/3: Adenocarcinoma, NOS	C20.9-Rectum, NOS	Moderately differentiated; Grade II	Blank(s)	IIA	Blank(s)	Blank(s)	T3	Blank(s)	Blank(s)	N0	50	4 or more regional lymph nodes removed	Blank(s)	Blank(s)	80	450	5	0	5	20	0	20	Radiation prior to surgery	Beam radiation	Alive or dead of other cause	Alive or dead due to cancer	73	Alive	One primary only	November	Yes
5316832	2007	Male	39	Asian or Pacific Islander	Single (never married)	Rectum	8140/3: Adenocarcinoma, NOS	C20.9-Rectum, NOS	Moderately differentiated; Grade II	Blank(s)	IIIB	Blank(s)	Blank(s)	T3	Blank(s)	Blank(s)	N1	30	4 or more regional lymph nodes removed	Blank(s)	Blank(s)	999	450	5	100	5	7	0	10	Radiation prior to surgery	Beam radiation	Alive or dead of other cause	Alive or dead due to cancer	72	Alive	One primary only	December	Yes
5316845	2007	Female	79	Asian or Pacific Islander	Widowed	Rectum	8140/3: Adenocarcinoma, NOS	C20.9-Rectum, NOS	Moderately differentiated; Grade II	Blank(s)	I	Blank(s)	Blank(s)	T2	Blank(s)	Blank(s)	N0	27	None	Blank(s)	Blank(s)	999	200	3	0	0	0	98	998	No radiation and/or cancer-directed surgery	None	Alive or dead of other cause	Alive or dead due to cancer	74	Alive	One primary only	October	No/Unknown
5316846	2007	Male	63	Black	Widowed	Rectum	8140/3: Adenocarcinoma, NOS	C20.9-Rectum, NOS	Moderately differentiated; Grade II	Blank(s)	IIA	Blank(s)	Blank(s)	T3	Blank(s)	Blank(s)	N0	50	4 or more regional lymph nodes removed	Blank(s)	Blank(s)	10	400	6	0	6	15	0	998	Radiation prior to surgery	Beam radiation	Alive or dead of other cause	Alive or dead due to cancer	77	Alive	One primary only	July	Yes
5316847	2007	Female	49	White	Married (including common law)	Rectum	8140/3: Adenocarcinoma, NOS	C20.9-Rectum, NOS	Moderately differentiated; Grade II	Blank(s)	I	Blank(s)	Blank(s)	T2	Blank(s)	Blank(s)	N0	30	4 or more regional lymph nodes removed	Blank(s)	Blank(s)	35	200	3	0	3	15	0	20	No radiation and/or cancer-directed surgery	None	Alive or dead of other cause	Alive or dead due to cancer	67	Alive	One primary only	November	No/Unknown
5316995	2007	Female	28	White	Single (never married)	Rectum	8263/3: Adenocarcinoma in tubulovillous adenoma	C20.9-Rectum, NOS	Moderately differentiated; Grade II	Blank(s)	I	Blank(s)	Blank(s)	T1	Blank(s)	Blank(s)	N0	26	None	Blank(s)	Blank(s)	999	160	3	0	0	0	98	20	No radiation and/or cancer-directed surgery	None	Alive or dead of other cause	Alive or dead due to cancer	75	Alive	One primary only	September	No/Unknown
5317069	2007	Male	70	Asian or Pacific Islander	Married (including common law)	Rectum	8140/3: Adenocarcinoma, NOS	C20.9-Rectum, NOS	Moderately differentiated; Grade II	Blank(s)	I	Blank(s)	Blank(s)	T2	Blank(s)	Blank(s)	N0	30	4 or more regional lymph nodes removed	Blank(s)	Blank(s)	20	200	5	0	6	10	0	20	Radiation before and after surgery	Beam radiation	Alive or dead of other cause	Dead (attributable to causes other than this cancer dx)	36	Pneumonia and Influenza	One primary only	November	Yes
5317125	2007	Male	58	White	Married (including common law)	Rectum	8140/3: Adenocarcinoma, NOS	C20.9-Rectum, NOS	Moderately differentiated; Grade II	Blank(s)	IIIC	Blank(s)	Blank(s)	T3	Blank(s)	Blank(s)	N2	30	4 or more regional lymph nodes removed	Blank(s)	Blank(s)	59	450	3	100	3	20	17	998	No radiation and/or cancer-directed surgery	None	Alive or dead of other cause	Alive or dead due to cancer	72	Alive	One primary only	December	Yes
5317506	2007	Male	54	Asian or Pacific Islander	Widowed	Rectum	8140/3: Adenocarcinoma, NOS	C20.9-Rectum, NOS	Moderately differentiated; Grade II	Blank(s)	I	Blank(s)	Blank(s)	T1	Blank(s)	Blank(s)	N0	0	None	Blank(s)	Blank(s)	50	300	0	0	0	0	98	20	No radiation and/or cancer-directed surgery	Beam radiation	Alive or dead of other cause	Alive or dead due to cancer	74	Alive	One primary only	October	Yes
5318300	2007	Male	44	White	Married (including common law)	Rectum	8210/3: Adenocarcinoma in adenomatous polyp	C20.9-Rectum, NOS	Poorly differentiated; Grade III	Blank(s)	I	Blank(s)	Blank(s)	T1	Blank(s)	Blank(s)	N0	20	None	Blank(s)	Blank(s)	28	150	3	0	0	0	98	998	Radiation after surgery	Beam radiation	Alive or dead of other cause	Alive or dead due to cancer	73	Alive	One primary only	November	Yes
5318600	2007	Male	58	White	Married (including common law)	Rectum	8140/3: Adenocarcinoma, NOS	C20.9-Rectum, NOS	Moderately differentiated; Grade II	Blank(s)	IIA	Blank(s)	Blank(s)	T3	Blank(s)	Blank(s)	N0	30	4 or more regional lymph nodes removed	Blank(s)	Blank(s)	26	400	5	0	5	10	0	998	Radiation prior to surgery	Beam radiation	Alive or dead of other cause	Alive or dead due to cancer	78	Alive	One primary only	June	Yes
5318605	2007	Female	51	Asian or Pacific Islander	Married (including common law)	Rectum	8140/3: Adenocarcinoma, NOS	C20.9-Rectum, NOS	Moderately differentiated; Grade II	Blank(s)	IIIB	Blank(s)	Blank(s)	T3	Blank(s)	Blank(s)	N1	30	4 or more regional lymph nodes removed	Blank(s)	Blank(s)	100	450	3	300	3	12	2	10	Radiation after surgery	Beam radiation	Alive or dead of other cause	Alive or dead due to cancer	73	Alive	One primary only	November	Yes
5318962	2007	Female	75	Asian or Pacific Islander	Widowed	Rectum	8140/3: Adenocarcinoma, NOS	C20.9-Rectum, NOS	Poorly differentiated; Grade III	Blank(s)	IIIA	Blank(s)	Blank(s)	T1	Blank(s)	Blank(s)	N1	0	None	Blank(s)	Blank(s)	999	300	0	200	0	0	98	998	No radiation and/or cancer-directed surgery	None	Dead (attributable to this cancer dx)	Alive or dead due to cancer	18	Colon excluding Rectum	One primary only	July	Yes
5318966	2007	Male	69	White	Single (never married)	Anus, Anal Canal and Anorectum	8070/3: Squamous cell carcinoma, NOS	C21.0-Anus, NOS	Well differentiated; Grade I	Blank(s)	II	Blank(s)	Blank(s)	T2	Blank(s)	Blank(s)	N0	0	None	Blank(s)	Blank(s)	40	100	3	0	0	0	98	Blank(s)	No radiation and/or cancer-directed surgery	Beam radiation	Alive or dead of other cause	Dead (attributable to causes other than this cancer dx)	54	Other Diseases of Arteries, Arterioles, Capillaries	One primary only	September	Yes
5318967	2007	Female	57	White	Married (including common law)	Anus, Anal Canal and Anorectum	8070/3: Squamous cell carcinoma, NOS	C21.1-Anal canal	Poorly differentiated; Grade III	Blank(s)	II	Blank(s)	Blank(s)	T2	Blank(s)	Blank(s)	N0	0	None	Blank(s)	Blank(s)	44	400	0	0	0	0	98	Blank(s)	No radiation and/or cancer-directed surgery	Beam radiation	Alive or dead of other cause	Alive or dead due to cancer	73	Alive	One primary only	November	Yes
5319264	2007	Male	57	White	Married (including common law)	Rectum	8140/3: Adenocarcinoma, NOS	C20.9-Rectum, NOS	Poorly differentiated; Grade III	Blank(s)	IIA	Blank(s)	Blank(s)	T3	Blank(s)	Blank(s)	N0	30	4 or more regional lymph nodes removed	Blank(s)	Blank(s)	15	450	6	0	6	11	0	20	Radiation prior to surgery	Beam radiation	Dead (attributable to this cancer dx)	Alive or dead due to cancer	52	Rectum and Rectosigmoid Junction	One primary only	October	Yes
5319265	2007	Male	71	Asian or Pacific Islander	Married (including common law)	Rectum	8140/3: Adenocarcinoma, NOS	C20.9-Rectum, NOS	Moderately differentiated; Grade II	Blank(s)	I	Blank(s)	Blank(s)	T2	Blank(s)	Blank(s)	N0	30	4 or more regional lymph nodes removed	Blank(s)	Blank(s)	18	200	6	0	6	11	0	20	Radiation prior to surgery	Beam radiation	Alive or dead of other cause	Alive or dead due to cancer	75	Alive	One primary only	September	Yes
5319675	2007	Male	32	White	Married (including common law)	Rectum	8140/3: Adenocarcinoma, NOS	C20.9-Rectum, NOS	Moderately differentiated; Grade II	Blank(s)	I	Blank(s)	Blank(s)	T2	Blank(s)	Blank(s)	N0	30	4 or more regional lymph nodes removed	Blank(s)	Blank(s)	40	200	6	0	6	11	0	20	Radiation prior to surgery	Beam radiation	Dead (attributable to this cancer dx)	Alive or dead due to cancer	35	Rectum and Rectosigmoid Junction	One primary only	December	Yes
5319890	2007	Male	62	White	Married (including common law)	Rectum	8140/3: Adenocarcinoma, NOS	C20.9-Rectum, NOS	Well differentiated; Grade I	Blank(s)	IIA	Blank(s)	Blank(s)	T3	Blank(s)	Blank(s)	N0	30	4 or more regional lymph nodes removed	Blank(s)	Blank(s)	40	400	5	0	6	16	0	20	Radiation prior to surgery	Beam radiation	Alive or dead of other cause	Alive or dead due to cancer	73	Alive	One primary only	November	Yes
5319891	2007	Male	75	White	Divorced	Rectum	8261/3: Adenocarcinoma in villous adenoma	C20.9-Rectum, NOS	Well differentiated; Grade I	Blank(s)	I	Blank(s)	Blank(s)	T1	Blank(s)	Blank(s)	N0	27	None	Blank(s)	Blank(s)	999	160	6	0	0	0	98	20	Radiation prior to surgery	Beam radiation	Alive or dead of other cause	Dead (attributable to causes other than this cancer dx)	37	Diseases of Heart	One primary only	December	Yes
5319893	2007	Female	44	White	Married (including common law)	Rectum	8210/3: Adenocarcinoma in adenomatous polyp	C20.9-Rectum, NOS	Moderately differentiated; Grade II	Blank(s)	I	Blank(s)	Blank(s)	T2	Blank(s)	Blank(s)	N0	30	4 or more regional lymph nodes removed	Blank(s)	Blank(s)	999	200	3	0	3	24	0	20	No radiation and/or cancer-directed surgery	None	Dead (attributable to this cancer dx)	Alive or dead due to cancer	36	Rectum and Rectosigmoid Junction	One primary only	December	No/Unknown
5319904	2007	Male	65	Asian or Pacific Islander	Married (including common law)	Rectum	8140/3: Adenocarcinoma, NOS	C20.9-Rectum, NOS	Moderately differentiated; Grade II	Blank(s)	IIB	Blank(s)	Blank(s)	T4	Blank(s)	Blank(s)	N0	30	4 or more regional lymph nodes removed	Blank(s)	Blank(s)	49	700	3	0	3	6	0	20	Radiation after surgery	Beam radiation	Alive or dead of other cause	Alive or dead due to cancer	73	Alive	One primary only	November	Yes
5319908	2007	Male	44	White	Married (including common law)	Rectum	8140/3: Adenocarcinoma, NOS	C20.9-Rectum, NOS	Moderately differentiated; Grade II	Blank(s)	IIIB	Blank(s)	Blank(s)	T3	Blank(s)	Blank(s)	N1	30	4 or more regional lymph nodes removed	Blank(s)	Blank(s)	30	458	5	300	5	11	0	10	Radiation prior to surgery	Beam radiation	Alive or dead of other cause	Alive or dead due to cancer	69	Alive	One primary only	December	Yes
5319914	2007	Female	53	White	Single (never married)	Rectum	8140/3: Adenocarcinoma, NOS	C20.9-Rectum, NOS	Moderately differentiated; Grade II	Blank(s)	IIIB	Blank(s)	Blank(s)	T3	Blank(s)	Blank(s)	N1	30	4 or more regional lymph nodes removed	Blank(s)	Blank(s)	80	450	6	100	6	24	2	10	Radiation prior to surgery	Beam radiation	Alive or dead of other cause	Alive or dead due to cancer	78	Alive	One primary only	June	Yes
5320166	2007	Male	46	Asian or Pacific Islander	Married (including common law)	Rectum	8140/3: Adenocarcinoma, NOS	C20.9-Rectum, NOS	Well differentiated; Grade I	Blank(s)	IIIB	Blank(s)	Blank(s)	T3	Blank(s)	Blank(s)	N1	30	4 or more regional lymph nodes removed	Blank(s)	Blank(s)	32	400	3	100	3	14	1	20	Radiation after surgery	Beam radiation	Alive or dead of other cause	Alive or dead due to cancer	59	Alive	One primary only	December	Yes
5320297	2007	Male	62	Asian or Pacific Islander	Married (including common law)	Rectum	8140/3: Adenocarcinoma, NOS	C20.9-Rectum, NOS	Moderately differentiated; Grade II	Blank(s)	I	Blank(s)	Blank(s)	T1	Blank(s)	Blank(s)	N0	0	None	Blank(s)	Blank(s)	50	300	0	0	0	0	98	998	No radiation and/or cancer-directed surgery	None	Alive or dead of other cause	Alive or dead due to cancer	66	Alive	One primary only	October	No/Unknown
5320804	2007	Male	57	White	Single (never married)	Anus, Anal Canal and Anorectum	8070/3: Squamous cell carcinoma, NOS	C21.0-Anus, NOS	Moderately differentiated; Grade II	Blank(s)	II	Blank(s)	Blank(s)	T2	Blank(s)	Blank(s)	N0	0	None	Blank(s)	Blank(s)	30	300	1	0	0	0	98	Blank(s)	No radiation and/or cancer-directed surgery	Beam radiation	Alive or dead of other cause	Alive or dead due to cancer	73	Alive	One primary only	November	Yes
5320827	2007	Male	62	White	Married (including common law)	Rectum	8140/3: Adenocarcinoma, NOS	C20.9-Rectum, NOS	Poorly differentiated; Grade III	Blank(s)	IIIB	Blank(s)	Blank(s)	T3	Blank(s)	Blank(s)	N1	30	4 or more regional lymph nodes removed	Blank(s)	Blank(s)	50	400	6	300	6	19	1	10	Radiation prior to surgery	Beam radiation	Alive or dead of other cause	Alive or dead due to cancer	74	Alive	One primary only	October	Yes
5320918	2007	Male	53	White	Married (including common law)	Rectum	8140/3: Adenocarcinoma, NOS	C20.9-Rectum, NOS	Moderately differentiated; Grade II	Blank(s)	IIIB	Blank(s)	Blank(s)	T3	Blank(s)	Blank(s)	N1	30	4 or more regional lymph nodes removed	Blank(s)	Blank(s)	60	400	5	100	6	10	2	20	Radiation prior to surgery	Radiation, NOS method or source not specified	Alive or dead of other cause	Alive or dead due to cancer	72	Alive	One primary only	December	Yes
5320921	2007	Male	49	White	Divorced	Rectum	8490/3: Signet ring cell carcinoma	C20.9-Rectum, NOS	Poorly differentiated; Grade III	Blank(s)	IIIB	Blank(s)	Blank(s)	T3	Blank(s)	Blank(s)	N1	30	4 or more regional lymph nodes removed	Blank(s)	Blank(s)	50	450	6	300	5	10	0	20	Radiation prior to surgery	Beam radiation	Alive or dead of other cause	Alive or dead due to cancer	72	Alive	One primary only	December	Yes
5321421	2008	Female	74	White	Married (including common law)	Rectum	8140/3: Adenocarcinoma, NOS	C20.9-Rectum, NOS	Moderately differentiated; Grade II	Blank(s)	IIA	Blank(s)	Blank(s)	T3	Blank(s)	Blank(s)	N0	30	4 or more regional lymph nodes removed	Blank(s)	Blank(s)	25	400	3	0	3	13	0	20	No radiation and/or cancer-directed surgery	None	Alive or dead of other cause	Alive or dead due to cancer	70	Alive	One primary only	February	No/Unknown
5321442	2007	Male	72	Asian or Pacific Islander	Married (including common law)	Rectum	8480/3: Mucinous adenocarcinoma	C20.9-Rectum, NOS	Poorly differentiated; Grade III	Blank(s)	IIIC	Blank(s)	Blank(s)	T3	Blank(s)	Blank(s)	N2	30	4 or more regional lymph nodes removed	Blank(s)	Blank(s)	38	400	3	300	3	32	14	998	Radiation after surgery	Beam radiation	Alive or dead of other cause	Alive or dead due to cancer	16	Alive	One primary only	December	Yes
5321619	2007	Male	42	White	Single (never married)	Rectum	8140/3: Adenocarcinoma, NOS	C20.9-Rectum, NOS	Moderately differentiated; Grade II	Blank(s)	IIIA	Blank(s)	Blank(s)	T2	Blank(s)	Blank(s)	N1	30	4 or more regional lymph nodes removed	Blank(s)	Blank(s)	80	200	5	200	6	13	1	998	Radiation prior to surgery	Beam radiation	Alive or dead of other cause	Alive or dead due to cancer	76	Alive	One primary only	August	Yes
5321976	2007	Male	70	White	Single (never married)	Rectum	8010/3: Carcinoma, NOS	C20.9-Rectum, NOS	Poorly differentiated; Grade III	Blank(s)	I	Blank(s)	Blank(s)	T2	Blank(s)	Blank(s)	N0	30	4 or more regional lymph nodes removed	Blank(s)	Blank(s)	30	200	6	0	6	7	0	20	Radiation before and after surgery	Beam radiation	Alive or dead of other cause	Alive or dead due to cancer	79	Alive	One primary only	May	Yes
5322097	2007	Female	53	Asian or Pacific Islander	Married (including common law)	Rectum	8140/3: Adenocarcinoma, NOS	C20.9-Rectum, NOS	Poorly differentiated; Grade III	Blank(s)	IIIB	Blank(s)	Blank(s)	T4	Blank(s)	Blank(s)	N1	30	4 or more regional lymph nodes removed	Blank(s)	Blank(s)	10	500	6	300	6	14	3	20	Radiation prior to surgery	Beam radiation	Alive or dead of other cause	Alive or dead due to cancer	73	Alive	One primary only	November	Yes
5322143	2006	Female	69	Black	Divorced	Rectum	8140/3: Adenocarcinoma, NOS	C20.9-Rectum, NOS	Moderately differentiated; Grade II	Blank(s)	IIIC	Blank(s)	Blank(s)	T3	Blank(s)	Blank(s)	N2	30	4 or more regional lymph nodes removed	Blank(s)	Blank(s)	50	450	3	300	3	19	8	999	No radiation and/or cancer-directed surgery	None	Dead (attributable to this cancer dx)	Alive or dead due to cancer	3	Colon excluding Rectum	One primary only	June	No/Unknown
5322182	2008	Male	68	Black	Married (including common law)	Rectum	8261/3: Adenocarcinoma in villous adenoma	C20.9-Rectum, NOS	Poorly differentiated; Grade III	Blank(s)	I	Blank(s)	Blank(s)	T2	Blank(s)	Blank(s)	N0	50	4 or more regional lymph nodes removed	Blank(s)	Blank(s)	28	200	3	0	3	9	0	20	No radiation and/or cancer-directed surgery	None	Alive or dead of other cause	Alive or dead due to cancer	70	Alive	One primary only	February	No/Unknown
5322611	2007	Male	67	Asian or Pacific Islander	Married (including common law)	Rectum	8140/3: Adenocarcinoma, NOS	C20.9-Rectum, NOS	Poorly differentiated; Grade III	Blank(s)	IIIB	Blank(s)	Blank(s)	T3	Blank(s)	Blank(s)	N1	30	4 or more regional lymph nodes removed	Blank(s)	Blank(s)	48	450	5	100	6	6	0	20	Radiation prior to surgery	Beam radiation	Alive or dead of other cause	Alive or dead due to cancer	74	Alive	One primary only	October	Yes
5322755	2007	Male	51	White	Married (including common law)	Rectum	8140/3: Adenocarcinoma, NOS	C20.9-Rectum, NOS	Moderately differentiated; Grade II	Blank(s)	I	Blank(s)	Blank(s)	T1	Blank(s)	Blank(s)	N0	30	4 or more regional lymph nodes removed	Blank(s)	Blank(s)	20	160	3	0	3	12	0	20	No radiation and/or cancer-directed surgery	None	Alive or dead of other cause	Alive or dead due to cancer	81	Alive	One primary only	March	No/Unknown
5322846	2007	Male	50	Black	Single (never married)	Rectum	8140/3: Adenocarcinoma, NOS	C20.9-Rectum, NOS	Moderately differentiated; Grade II	Blank(s)	IIIC	Blank(s)	Blank(s)	T3	Blank(s)	Blank(s)	N2	30	4 or more regional lymph nodes removed	Blank(s)	Blank(s)	20	400	3	100	3	15	12	999	Radiation after surgery	Beam radiation	Dead (attributable to this cancer dx)	Alive or dead due to cancer	54	Colon excluding Rectum	One primary only	September	Yes
5323481	2008	Male	59	White	Married (including common law)	Rectum	8140/3: Adenocarcinoma, NOS	C20.9-Rectum, NOS	Moderately differentiated; Grade II	Blank(s)	IIIC	Blank(s)	Blank(s)	T3	Blank(s)	Blank(s)	N2	30	4 or more regional lymph nodes removed	Blank(s)	Blank(s)	32	400	3	300	3	11	6	20	Radiation after surgery	Beam radiation	Alive or dead of other cause	Alive or dead due to cancer	71	Alive	One primary only	January	Yes
5323762	2008	Male	69	Asian or Pacific Islander	Married (including common law)	Rectum	8140/3: Adenocarcinoma, NOS	C20.9-Rectum, NOS	Moderately differentiated; Grade II	Blank(s)	IIB	Blank(s)	Blank(s)	T4	Blank(s)	Blank(s)	N0	30	4 or more regional lymph nodes removed	Blank(s)	Blank(s)	999	610	1	0	0	16	0	10	Radiation prior to surgery	Beam radiation	Alive or dead of other cause	Dead (attributable to causes other than this cancer dx)	46	State DC not available or state DC available but no COD	One primary only	February	Yes
5324133	2008	Male	57	Asian or Pacific Islander	Single (never married)	Rectum	8210/3: Adenocarcinoma in adenomatous polyp	C20.9-Rectum, NOS	Moderately differentiated; Grade II	Blank(s)	IIA	Blank(s)	Blank(s)	T3	Blank(s)	Blank(s)	N0	0	None	Blank(s)	Blank(s)	999	400	1	0	0	0	98	20	No radiation and/or cancer-directed surgery	Beam radiation	Dead (attributable to this cancer dx)	Alive or dead due to cancer	12	Colon excluding Rectum	One primary only	March	Yes
5324441	2008	Female	58	White	Single (never married)	Rectum	8140/3: Adenocarcinoma, NOS	C20.9-Rectum, NOS	Well differentiated; Grade I	Blank(s)	IIA	Blank(s)	Blank(s)	T3	Blank(s)	Blank(s)	N0	30	4 or more regional lymph nodes removed	Blank(s)	Blank(s)	32	400	3	0	3	14	0	20	Radiation after surgery	Beam radiation	Alive or dead of other cause	Alive or dead due to cancer	70	Alive	One primary only	February	Yes
5325101	2008	Male	62	Asian or Pacific Islander	Single (never married)	Rectum	8140/3: Adenocarcinoma, NOS	C20.9-Rectum, NOS	Moderately differentiated; Grade II	Blank(s)	I	Blank(s)	Blank(s)	T1	Blank(s)	Blank(s)	N0	30	4 or more regional lymph nodes removed	Blank(s)	Blank(s)	20	160	3	0	3	6	0	20	No radiation and/or cancer-directed surgery	None	Alive or dead of other cause	Alive or dead due to cancer	71	Alive	One primary only	January	No/Unknown
5325109	2008	Male	71	White	Married (including common law)	Rectum	8255/3: Adenocarcinoma with mixed subtypes	C20.9-Rectum, NOS	Moderately differentiated; Grade II	Blank(s)	IIIC	Blank(s)	Blank(s)	T1	Blank(s)	Blank(s)	N2	50	4 or more regional lymph nodes removed	Blank(s)	Blank(s)	999	170	5	110	5	13	12	999	Radiation prior to surgery	Beam radiation	Dead (attributable to this cancer dx)	Alive or dead due to cancer	6	Rectum and Rectosigmoid Junction	One primary only	February	Yes
5325129	2008	Male	66	White	Married (including common law)	Rectum	8140/3: Adenocarcinoma, NOS	C20.9-Rectum, NOS	Moderately differentiated; Grade II	Blank(s)	IIA	Blank(s)	Blank(s)	T3	Blank(s)	Blank(s)	N0	30	4 or more regional lymph nodes removed	Blank(s)	Blank(s)	20	450	6	0	6	14	0	20	Radiation prior to surgery	Beam radiation	Alive or dead of other cause	Alive or dead due to cancer	71	Alive	One primary only	January	Yes
5325230	2008	Male	54	Black	Married (including common law)	Anus, Anal Canal and Anorectum	8070/3: Squamous cell carcinoma, NOS	C21.1-Anal canal	Well differentiated; Grade I	Blank(s)	IIIB	Blank(s)	Blank(s)	T4	Blank(s)	Blank(s)	N2	0	None	Blank(s)	Blank(s)	50	750	1	200	0	0	98	Blank(s)	No radiation and/or cancer-directed surgery	Beam radiation	Dead (attributable to this cancer dx)	Alive or dead due to cancer	27	Anus, Anal Canal and Anorectum	One primary only	January	Yes
5325525	2007	Male	60	White	Married (including common law)	Rectum	8140/3: Adenocarcinoma, NOS	C20.9-Rectum, NOS	Moderately differentiated; Grade II	Blank(s)	IIIB	Blank(s)	Blank(s)	T3	Blank(s)	Blank(s)	N1	0	None	Blank(s)	Blank(s)	999	450	0	100	0	0	98	10	No radiation and/or cancer-directed surgery	Beam radiation	Dead (attributable to this cancer dx)	Alive or dead due to cancer	27	Rectum and Rectosigmoid Junction	One primary only	December	Yes
5325749	2008	Male	61	White	Married (including common law)	Rectum	8140/3: Adenocarcinoma, NOS	C20.9-Rectum, NOS	Moderately differentiated; Grade II	Blank(s)	IIA	Blank(s)	Blank(s)	T3	Blank(s)	Blank(s)	N0	0	None	Blank(s)	Blank(s)	30	400	5	0	0	0	98	20	No radiation and/or cancer-directed surgery	Radiation, NOS method or source not specified	Alive or dead of other cause	Alive or dead due to cancer	70	Alive	One primary only	February	Yes
5326283	2008	Male	38	Asian or Pacific Islander	Married (including common law)	Rectum	8140/3: Adenocarcinoma, NOS	C20.9-Rectum, NOS	Moderately differentiated; Grade II	Blank(s)	IIIB	Blank(s)	Blank(s)	T3	Blank(s)	Blank(s)	N1	30	4 or more regional lymph nodes removed	Blank(s)	Blank(s)	90	450	6	100	6	16	3	10	Radiation prior to surgery	Beam radiation	Alive or dead of other cause	Alive or dead due to cancer	70	Alive	One primary only	February	Yes
5326317	2008	Male	44	White	Married (including common law)	Rectum	8140/3: Adenocarcinoma, NOS	C20.9-Rectum, NOS	Poorly differentiated; Grade III	Blank(s)	IIIB	Blank(s)	Blank(s)	T3	Blank(s)	Blank(s)	N1	30	4 or more regional lymph nodes removed	Blank(s)	Blank(s)	50	400	5	200	6	7	3	20	Radiation before and after surgery	Beam radiation	Dead (attributable to this cancer dx)	Alive or dead due to cancer	57	Rectum and Rectosigmoid Junction	One primary only	January	Yes
5326322	2008	Male	67	Asian or Pacific Islander	Married (including common law)	Rectum	8261/3: Adenocarcinoma in villous adenoma	C20.9-Rectum, NOS	Moderately differentiated; Grade II	Blank(s)	I	Blank(s)	Blank(s)	T1	Blank(s)	Blank(s)	N0	30	4 or more regional lymph nodes removed	Blank(s)	Blank(s)	999	140	3	0	3	6	0	20	No radiation and/or cancer-directed surgery	None	Alive or dead of other cause	Alive or dead due to cancer	70	Alive	One primary only	February	No/Unknown
5326486	2008	Female	53	Asian or Pacific Islander	Married (including common law)	Rectum	8140/3: Adenocarcinoma, NOS	C20.9-Rectum, NOS	Moderately differentiated; Grade II	Blank(s)	I	Blank(s)	Blank(s)	T1	Blank(s)	Blank(s)	N0	30	4 or more regional lymph nodes removed	Blank(s)	Blank(s)	999	150	3	0	3	7	0	20	No radiation and/or cancer-directed surgery	None	Alive or dead of other cause	Alive or dead due to cancer	71	Alive	One primary only	January	No/Unknown
5326592	2008	Female	57	White	Married (including common law)	Rectum	8140/3: Adenocarcinoma, NOS	C20.9-Rectum, NOS	Moderately differentiated; Grade II	Blank(s)	IIA	Blank(s)	Blank(s)	T3	Blank(s)	Blank(s)	N0	30	4 or more regional lymph nodes removed	Blank(s)	Blank(s)	999	400	1	0	6	10	0	10	Radiation prior to surgery	Beam radiation	Alive or dead of other cause	Alive or dead due to cancer	70	Alive	One primary only	February	Yes
5326736	2008	Male	65	White	Married (including common law)	Rectum	8140/3: Adenocarcinoma, NOS	C20.9-Rectum, NOS	Moderately differentiated; Grade II	Blank(s)	IIA	Blank(s)	Blank(s)	T3	Blank(s)	Blank(s)	N0	30	4 or more regional lymph nodes removed	Blank(s)	Blank(s)	50	450	3	0	3	18	0	20	Radiation after surgery	Beam radiation	Alive or dead of other cause	Alive or dead due to cancer	69	Alive	One primary only	March	No/Unknown
5326787	2008	Female	47	White	Single (never married)	Anus, Anal Canal and Anorectum	8083/3: Basaloid squamous cell carcinoma	C21.0-Anus, NOS	Poorly differentiated; Grade III	Blank(s)	IIIB	Blank(s)	Blank(s)	T2	Blank(s)	Blank(s)	N3	0	Biopsy or aspiration of regional lymph node, NOS	Blank(s)	Blank(s)	40	400	1	510	1	95	95	Blank(s)	Radiation after surgery	Beam radiation	Alive or dead of other cause	Alive or dead due to cancer	70	Alive	One primary only	February	Yes
5326929	2007	Female	48	Asian or Pacific Islander	Divorced	Rectum	8140/3: Adenocarcinoma, NOS	C20.9-Rectum, NOS	Moderately differentiated; Grade II	Blank(s)	I	Blank(s)	Blank(s)	T1	Blank(s)	Blank(s)	N0	20	None	Blank(s)	Blank(s)	12	160	3	0	0	0	98	20	No radiation and/or cancer-directed surgery	None	Alive or dead of other cause	Alive or dead due to cancer	82	Alive	One primary only	February	No/Unknown
5326930	2007	Female	73	White	Divorced	Anus, Anal Canal and Anorectum	8070/3: Squamous cell carcinoma, NOS	C21.1-Anal canal	Moderately differentiated; Grade II	Blank(s)	I	Blank(s)	Blank(s)	T1	Blank(s)	Blank(s)	N0	27	None	Blank(s)	Blank(s)	15	300	3	0	0	0	98	Blank(s)	Radiation after surgery	Beam radiation	Alive or dead of other cause	Alive or dead due to cancer	73	Alive	One primary only	November	Yes
5327480	2008	Male	35	White	Married (including common law)	Rectum	8140/3: Adenocarcinoma, NOS	C20.9-Rectum, NOS	Moderately differentiated; Grade II	Blank(s)	IIIC	Blank(s)	Blank(s)	T3	Blank(s)	Blank(s)	N2	30	4 or more regional lymph nodes removed	Blank(s)	Blank(s)	60	400	3	200	3	20	9	20	No radiation and/or cancer-directed surgery	Recommended, unknown if administered	Alive or dead of other cause	Alive or dead due to cancer	70	Alive	One primary only	February	Yes
5327499	2008	Male	65	White	Single (never married)	Rectum	8140/3: Adenocarcinoma, NOS	C20.9-Rectum, NOS	Moderately differentiated; Grade II	Blank(s)	IIIC	Blank(s)	Blank(s)	T3	Blank(s)	Blank(s)	N2	30	4 or more regional lymph nodes removed	Blank(s)	Blank(s)	35	450	3	100	3	29	7	999	No radiation and/or cancer-directed surgery	None	Alive or dead of other cause	Alive or dead due to cancer	70	Alive	One primary only	February	Yes
5327757	2007	Male	59	White	Single (never married)	Rectum	8140/3: Adenocarcinoma, NOS	C20.9-Rectum, NOS	Poorly differentiated; Grade III	Blank(s)	IIIC	Blank(s)	Blank(s)	T3	Blank(s)	Blank(s)	N2	30	4 or more regional lymph nodes removed	Blank(s)	Blank(s)	45	450	3	100	3	17	12	10	Radiation after surgery	Beam radiation	Alive or dead of other cause	Alive or dead due to cancer	80	Alive	One primary only	April	Yes
5328149	2008	Male	68	White	Divorced	Rectum	8140/3: Adenocarcinoma, NOS	C20.9-Rectum, NOS	Moderately differentiated; Grade II	Blank(s)	IIIB	Blank(s)	Blank(s)	T4	Blank(s)	Blank(s)	N1	50	4 or more regional lymph nodes removed	Blank(s)	Blank(s)	100	610	5	100	6	21	1	10	Radiation prior to surgery	Beam radiation	Alive or dead of other cause	Alive or dead due to cancer	71	Alive	One primary only	January	Yes
5328483	2008	Female	48	Asian or Pacific Islander	Married (including common law)	Rectum	8140/3: Adenocarcinoma, NOS	C20.9-Rectum, NOS	Moderately differentiated; Grade II	Blank(s)	IIIA	Blank(s)	Blank(s)	T2	Blank(s)	Blank(s)	N1	30	1 to 3 regional lymph nodes removed	Blank(s)	Blank(s)	30	200	3	100	3	25	1	20	No radiation and/or cancer-directed surgery	None	Alive or dead of other cause	Alive or dead due to cancer	69	Alive	One primary only	March	Yes
5328671	2008	Female	48	White	Single (never married)	Rectum	8140/3: Adenocarcinoma, NOS	C20.9-Rectum, NOS	Moderately differentiated; Grade II	Blank(s)	IIA	Blank(s)	Blank(s)	T3	Blank(s)	Blank(s)	N0	30	4 or more regional lymph nodes removed	Blank(s)	Blank(s)	50	400	5	0	6	8	0	20	Radiation prior to surgery	Beam radiation	Alive or dead of other cause	Alive or dead due to cancer	69	Alive	One primary only	March	Yes
5328860	2008	Female	75	White	Married (including common law)	Rectum	8140/3: Adenocarcinoma, NOS	C20.9-Rectum, NOS	Moderately differentiated; Grade II	Blank(s)	IIIB	Blank(s)	Blank(s)	T3	Blank(s)	Blank(s)	N1	30	1 to 3 regional lymph nodes removed	Blank(s)	Blank(s)	20	450	3	100	3	3	1	20	Radiation after surgery	Beam radiation	Alive or dead of other cause	Alive or dead due to cancer	71	Alive	One primary only	January	Yes
5329128	2008	Female	55	White	Married (including common law)	Rectum	8263/3: Adenocarcinoma in tubulovillous adenoma	C20.9-Rectum, NOS	Moderately differentiated; Grade II	Blank(s)	I	Blank(s)	Blank(s)	T1	Blank(s)	Blank(s)	N0	30	4 or more regional lymph nodes removed	Blank(s)	Blank(s)	16	160	3	0	3	12	0	20	No radiation and/or cancer-directed surgery	None	Alive or dead of other cause	Alive or dead due to cancer	56	Alive	One primary only	February	No/Unknown
5329701	2008	Male	42	White	Single (never married)	Anus, Anal Canal and Anorectum	8070/3: Squamous cell carcinoma, NOS	C21.1-Anal canal	Moderately differentiated; Grade II	Blank(s)	I	Blank(s)	Blank(s)	T1	Blank(s)	Blank(s)	N0	22	None	Blank(s)	Blank(s)	1	160	3	0	0	0	98	Blank(s)	Radiation after surgery	Beam radiation	Alive or dead of other cause	Alive or dead due to cancer	70	Alive	One primary only	February	Yes
5329736	2008	Female	57	White	Married (including common law)	Rectum	8140/3: Adenocarcinoma, NOS	C20.9-Rectum, NOS	Moderately differentiated; Grade II	Blank(s)	I	Blank(s)	Blank(s)	T1	Blank(s)	Blank(s)	N0	30	4 or more regional lymph nodes removed	Blank(s)	Blank(s)	18	160	3	0	3	24	0	20	No radiation and/or cancer-directed surgery	None	Alive or dead of other cause	Alive or dead due to cancer	68	Alive	One primary only	April	No/Unknown
5329860	2008	Female	61	Asian or Pacific Islander	Married (including common law)	Rectum	8210/3: Adenocarcinoma in adenomatous polyp	C20.9-Rectum, NOS	Moderately differentiated; Grade II	Blank(s)	I	Blank(s)	Blank(s)	T1	Blank(s)	Blank(s)	N0	50	4 or more regional lymph nodes removed	Blank(s)	Blank(s)	27	160	3	0	3	14	0	20	No radiation and/or cancer-directed surgery	None	Alive or dead of other cause	Alive or dead due to cancer	68	Alive	One primary only	April	No/Unknown
5330049	2007	Male	76	White	Married (including common law)	Rectum	8140/3: Adenocarcinoma, NOS	C20.9-Rectum, NOS	Moderately differentiated; Grade II	Blank(s)	IIIC	Blank(s)	Blank(s)	T3	Blank(s)	Blank(s)	N2	50	4 or more regional lymph nodes removed	Blank(s)	Blank(s)	29	450	3	300	3	97	25	999	No radiation and/or cancer-directed surgery	None	Alive or dead of other cause	Alive or dead due to cancer	16	Alive	One primary only	February	Yes
5330057	2007	Male	78	White	Married (including common law)	Rectum	8140/3: Adenocarcinoma, NOS	C20.9-Rectum, NOS	Moderately differentiated; Grade II	Blank(s)	IIA	Blank(s)	Blank(s)	T3	Blank(s)	Blank(s)	N0	30	4 or more regional lymph nodes removed	Blank(s)	Blank(s)	999	458	1	0	0	0	98	10	Radiation prior to surgery	Beam radiation	Dead (attributable to this cancer dx)	Alive or dead due to cancer	7	Rectum and Rectosigmoid Junction	One primary only	December	Yes
5330086	2008	Male	53	White	Separated	Anus, Anal Canal and Anorectum	8070/3: Squamous cell carcinoma, NOS	C21.1-Anal canal	Moderately differentiated; Grade II	Blank(s)	I	Blank(s)	Blank(s)	T1	Blank(s)	Blank(s)	N0	27	None	Blank(s)	Blank(s)	990	300	3	0	0	0	98	Blank(s)	Radiation after surgery	Beam radiation	Alive or dead of other cause	Alive or dead due to cancer	67	Alive	One primary only	May	Yes
5330559	2008	Female	62	White	Married (including common law)	Anus, Anal Canal and Anorectum	8070/3: Squamous cell carcinoma, NOS	C21.1-Anal canal	Moderately differentiated; Grade II	Blank(s)	I	Blank(s)	Blank(s)	T1	Blank(s)	Blank(s)	N0	0	None	Blank(s)	Blank(s)	20	400	1	0	0	0	98	Blank(s)	No radiation and/or cancer-directed surgery	Radiation, NOS method or source not specified	Alive or dead of other cause	Alive or dead due to cancer	69	Alive	One primary only	March	Yes
5330860	2008	Male	32	White	Married (including common law)	Rectum	8140/3: Adenocarcinoma, NOS	C20.9-Rectum, NOS	Moderately differentiated; Grade II	Blank(s)	IIIB	Blank(s)	Blank(s)	T3	Blank(s)	Blank(s)	N1	30	4 or more regional lymph nodes removed	Blank(s)	Blank(s)	15	450	5	100	5	30	0	20	Radiation prior to surgery	Beam radiation	Alive or dead of other cause	Alive or dead due to cancer	69	Alive	One primary only	March	Yes
5331091	2008	Male	68	Asian or Pacific Islander	Married (including common law)	Rectum	8140/3: Adenocarcinoma, NOS	C20.9-Rectum, NOS	Well differentiated; Grade I	Blank(s)	IIIA	Blank(s)	Blank(s)	T1	Blank(s)	Blank(s)	N1	30	4 or more regional lymph nodes removed	Blank(s)	Blank(s)	7	160	3	300	3	23	1	20	No radiation and/or cancer-directed surgery	None	Alive or dead of other cause	Alive or dead due to cancer	68	Alive	One primary only	April	No/Unknown
5331146	2008	Male	52	White	Married (including common law)	Rectum	8140/3: Adenocarcinoma, NOS	C20.9-Rectum, NOS	Moderately differentiated; Grade II	Blank(s)	IIIC	Blank(s)	Blank(s)	T3	Blank(s)	Blank(s)	N2	30	4 or more regional lymph nodes removed	Blank(s)	Blank(s)	57	450	3	100	3	15	5	20	Radiation after surgery	Beam radiation	Alive or dead of other cause	Alive or dead due to cancer	67	Alive	One primary only	May	Yes
5331154	2008	Male	73	White	Married (including common law)	Rectum	8140/3: Adenocarcinoma, NOS	C20.9-Rectum, NOS	Moderately differentiated; Grade II	Blank(s)	IIA	Blank(s)	Blank(s)	T3	Blank(s)	Blank(s)	N0	30	4 or more regional lymph nodes removed	Blank(s)	Blank(s)	40	450	6	0	6	16	0	10	Radiation prior to surgery	Beam radiation	Alive or dead of other cause	Alive or dead due to cancer	67	Alive	One primary only	May	Yes
5331310	2008	Male	65	White	Divorced	Rectum	8140/3: Adenocarcinoma, NOS	C20.9-Rectum, NOS	Moderately differentiated; Grade II	Blank(s)	IIA	Blank(s)	Blank(s)	T3	Blank(s)	Blank(s)	N0	30	4 or more regional lymph nodes removed	Blank(s)	Blank(s)	999	400	5	0	6	18	0	999	Radiation prior to surgery	Beam radiation	Alive or dead of other cause	Alive or dead due to cancer	70	Alive	One primary only	February	Yes
5331967	2008	Male	52	Asian or Pacific Islander	Single (never married)	Rectum	8140/3: Adenocarcinoma, NOS	C20.9-Rectum, NOS	Moderately differentiated; Grade II	Blank(s)	IIIB	Blank(s)	Blank(s)	T3	Blank(s)	Blank(s)	N1	30	4 or more regional lymph nodes removed	Blank(s)	Blank(s)	40	450	3	300	3	14	1	20	No radiation and/or cancer-directed surgery	None	Alive or dead of other cause	Alive or dead due to cancer	70	Alive	One primary only	February	Yes
5332024	2008	Female	49	Asian or Pacific Islander	Married (including common law)	Rectum	8140/3: Adenocarcinoma, NOS	C20.9-Rectum, NOS	Moderately differentiated; Grade II	Blank(s)	IIIB	Blank(s)	Blank(s)	T3	Blank(s)	Blank(s)	N1	30	4 or more regional lymph nodes removed	Blank(s)	Blank(s)	43	450	3	100	3	16	2	10	Radiation after surgery	Beam radiation	Alive or dead of other cause	Alive or dead due to cancer	69	Alive	One primary only	March	Yes
5332100	2007	Male	56	White	Married (including common law)	Rectum	8140/3: Adenocarcinoma, NOS	C20.9-Rectum, NOS	Moderately differentiated; Grade II	Blank(s)	IIIB	Blank(s)	Blank(s)	T3	Blank(s)	Blank(s)	N1	30	4 or more regional lymph nodes removed	Blank(s)	Blank(s)	70	450	3	100	3	39	3	998	Radiation after surgery	Beam radiation	Alive or dead of other cause	Alive or dead due to cancer	73	Alive	One primary only	November	Yes
5332941	2008	Male	66	White	Married (including common law)	Anus, Anal Canal and Anorectum	8070/3: Squamous cell carcinoma, NOS	C21.0-Anus, NOS	Well differentiated; Grade I	Blank(s)	I	Blank(s)	Blank(s)	T1	Blank(s)	Blank(s)	N0	22	None	Blank(s)	Blank(s)	991	100	3	0	0	0	98	Blank(s)	No radiation and/or cancer-directed surgery	None	Alive or dead of other cause	Alive or dead due to cancer	66	Alive	One primary only	June	No/Unknown
5333211	2008	Female	75	White	Widowed	Rectum	8140/3: Adenocarcinoma, NOS	C20.9-Rectum, NOS	Moderately differentiated; Grade II	Blank(s)	IIA	Blank(s)	Blank(s)	T3	Blank(s)	Blank(s)	N0	30	4 or more regional lymph nodes removed	Blank(s)	Blank(s)	70	450	5	0	6	11	0	20	Radiation prior to surgery	Beam radiation	Dead (attributable to this cancer dx)	Alive or dead due to cancer	28	Rectum and Rectosigmoid Junction	One primary only	March	Yes
5333337	2008	Female	75	Black	Widowed	Rectum	8140/3: Adenocarcinoma, NOS	C20.9-Rectum, NOS	Moderately differentiated; Grade II	Blank(s)	IIA	Blank(s)	Blank(s)	T3	Blank(s)	Blank(s)	N0	70	Number of regional lymph nodes removed unknown	Blank(s)	Blank(s)	40	400	3	0	3	20	0	998	No radiation and/or cancer-directed surgery	Refused	Dead (attributable to this cancer dx)	Alive or dead due to cancer	13	Colon excluding Rectum	One primary only	January	No/Unknown
5333424	2008	Female	48	White	Married (including common law)	Rectum	8140/3: Adenocarcinoma, NOS	C20.9-Rectum, NOS	Moderately differentiated; Grade II	Blank(s)	IIIC	Blank(s)	Blank(s)	T1	Blank(s)	Blank(s)	N2	30	4 or more regional lymph nodes removed	Blank(s)	Blank(s)	13	160	3	100	3	13	4	998	Radiation after surgery	Beam radiation	Alive or dead of other cause	Alive or dead due to cancer	68	Alive	One primary only	April	Yes
5333466	2008	Male	45	White	Married (including common law)	Rectum	8263/3: Adenocarcinoma in tubulovillous adenoma	C20.9-Rectum, NOS	Well differentiated; Grade I	Blank(s)	IIA	Blank(s)	Blank(s)	T3	Blank(s)	Blank(s)	N0	30	4 or more regional lymph nodes removed	Blank(s)	Blank(s)	25	450	5	0	6	6	0	10	Radiation prior to surgery	Beam radiation	Alive or dead of other cause	Alive or dead due to cancer	68	Alive	One primary only	April	Yes
5333645	2008	Female	76	Asian or Pacific Islander	Widowed	Rectum	8255/3: Adenocarcinoma with mixed subtypes	C20.9-Rectum, NOS	Poorly differentiated; Grade III	Blank(s)	IIIC	Blank(s)	Blank(s)	T4	Blank(s)	Blank(s)	N2	50	4 or more regional lymph nodes removed	Blank(s)	Blank(s)	45	610	3	300	3	15	8	10	Radiation prior to surgery	Beam radiation	Dead (attributable to this cancer dx)	Alive or dead due to cancer	25	Rectum and Rectosigmoid Junction	One primary only	May	Yes
5333821	2008	Female	77	White	Single (never married)	Rectum	8140/3: Adenocarcinoma, NOS	C20.9-Rectum, NOS	Moderately differentiated; Grade II	Blank(s)	I	Blank(s)	Blank(s)	T2	Blank(s)	Blank(s)	N0	0	None	Blank(s)	Blank(s)	999	200	1	0	0	0	98	998	No radiation and/or cancer-directed surgery	Beam radiation	Alive or dead of other cause	Alive or dead due to cancer	67	Alive	One primary only	May	Yes
5333854	2008	Male	71	White	Married (including common law)	Anus, Anal Canal and Anorectum	8072/3: Squamous cell carcinoma, large cell, nonkeratinizing, NOS	C21.1-Anal canal	Poorly differentiated; Grade III	Blank(s)	II	Blank(s)	Blank(s)	T2	Blank(s)	Blank(s)	N0	0	None	Blank(s)	Blank(s)	50	400	1	0	0	0	98	Blank(s)	No radiation and/or cancer-directed surgery	Beam radiation	Alive or dead of other cause	Alive or dead due to cancer	56	Alive	One primary only	May	Yes
5334272	2008	Female	76	Asian or Pacific Islander	Divorced	Rectum	8140/3: Adenocarcinoma, NOS	C20.9-Rectum, NOS	Well differentiated; Grade I	Blank(s)	I	Blank(s)	Blank(s)	T2	Blank(s)	Blank(s)	N0	30	4 or more regional lymph nodes removed	Blank(s)	Blank(s)	18	200	3	0	3	8	0	20	No radiation and/or cancer-directed surgery	None	Alive or dead of other cause	Alive or dead due to cancer	70	Alive	One primary only	February	No/Unknown
5334337	2008	Male	50	Asian or Pacific Islander	Married (including common law)	Rectum	8140/3: Adenocarcinoma, NOS	C20.9-Rectum, NOS	Poorly differentiated; Grade III	Blank(s)	IIA	Blank(s)	Blank(s)	T3	Blank(s)	Blank(s)	N0	30	4 or more regional lymph nodes removed	Blank(s)	Blank(s)	20	450	5	0	5	15	0	998	Radiation after surgery	Beam radiation	Alive or dead of other cause	Alive or dead due to cancer	69	Alive	One primary only	March	Yes
5334369	2008	Male	64	White	Divorced	Rectum	8140/3: Adenocarcinoma, NOS	C20.9-Rectum, NOS	Well differentiated; Grade I	Blank(s)	I	Blank(s)	Blank(s)	T2	Blank(s)	Blank(s)	N0	30	4 or more regional lymph nodes removed	Blank(s)	Blank(s)	9	200	6	0	6	13	0	20	Radiation prior to surgery	Beam radiation	Alive or dead of other cause	Alive or dead due to cancer	67	Alive	One primary only	May	Yes
5334666	2007	Male	46	White	Single (never married)	Rectum	8140/3: Adenocarcinoma, NOS	C20.9-Rectum, NOS	Moderately differentiated; Grade II	Blank(s)	I	Blank(s)	Blank(s)	T2	Blank(s)	Blank(s)	N0	30	4 or more regional lymph nodes removed	Blank(s)	Blank(s)	20	200	3	0	3	25	0	20	No radiation and/or cancer-directed surgery	None	Alive or dead of other cause	Alive or dead due to cancer	77	Alive	One primary only	July	No/Unknown
5334779	2008	Male	51	White	Single (never married)	Rectum	8140/3: Adenocarcinoma, NOS	C20.9-Rectum, NOS	Moderately differentiated; Grade II	Blank(s)	IIIB	Blank(s)	Blank(s)	T3	Blank(s)	Blank(s)	N1	0	None	Blank(s)	Blank(s)	999	400	1	300	0	98	0	10	No radiation and/or cancer-directed surgery	Refused	Alive or dead of other cause	Alive or dead due to cancer	6	Alive	One primary only	April	No/Unknown
5335337	2008	Female	64	White	Divorced	Rectum	8480/3: Mucinous adenocarcinoma	C20.9-Rectum, NOS	Poorly differentiated; Grade III	Blank(s)	IIA	Blank(s)	Blank(s)	T3	Blank(s)	Blank(s)	N0	50	4 or more regional lymph nodes removed	Blank(s)	Blank(s)	50	400	5	0	5	7	0	20	Radiation prior to surgery	Radiation, NOS method or source not specified	Alive or dead of other cause	Alive or dead due to cancer	67	Alive	One primary only	May	Yes
5335393	2008	Female	54	Asian or Pacific Islander	Single (never married)	Rectum	8263/3: Adenocarcinoma in tubulovillous adenoma	C20.9-Rectum, NOS	Moderately differentiated; Grade II	Blank(s)	I	Blank(s)	Blank(s)	T1	Blank(s)	Blank(s)	N0	30	4 or more regional lymph nodes removed	Blank(s)	Blank(s)	999	150	3	0	3	14	0	999	No radiation and/or cancer-directed surgery	None	Alive or dead of other cause	Alive or dead due to cancer	68	Alive	One primary only	April	No/Unknown
5335740	2008	Male	51	Black	Married (including common law)	Rectum	8140/3: Adenocarcinoma, NOS	C20.9-Rectum, NOS	Moderately differentiated; Grade II	Blank(s)	IIIC	Blank(s)	Blank(s)	T3	Blank(s)	Blank(s)	N2	30	4 or more regional lymph nodes removed	Blank(s)	Blank(s)	30	450	6	300	6	15	6	20	Radiation prior to surgery	Beam radiation	Dead (attributable to this cancer dx)	Alive or dead due to cancer	26	Colon excluding Rectum	One primary only	May	Yes
5335874	2008	Female	59	White	Married (including common law)	Rectum	8263/3: Adenocarcinoma in tubulovillous adenoma	C20.9-Rectum, NOS	Moderately differentiated; Grade II	Blank(s)	IIIB	Blank(s)	Blank(s)	T3	Blank(s)	Blank(s)	N1	50	4 or more regional lymph nodes removed	Blank(s)	Blank(s)	50	450	5	300	5	10	2	10	Radiation prior to surgery	Beam radiation	Alive or dead of other cause	Alive or dead due to cancer	69	Alive	One primary only	March	Yes
5335909	2008	Male	66	White	Single (never married)	Anus, Anal Canal and Anorectum	8070/3: Squamous cell carcinoma, NOS	C21.1-Anal canal	Poorly differentiated; Grade III	Blank(s)	I	Blank(s)	Blank(s)	T1	Blank(s)	Blank(s)	N0	26	None	Blank(s)	Blank(s)	992	160	3	0	0	0	98	Blank(s)	Radiation after surgery	Beam radiation	Alive or dead of other cause	Alive or dead due to cancer	69	Alive	One primary only	March	Yes
5335943	2008	Female	60	White	Single (never married)	Anus, Anal Canal and Anorectum	8070/3: Squamous cell carcinoma, NOS	C21.1-Anal canal	Poorly differentiated; Grade III	Blank(s)	II	Blank(s)	Blank(s)	T2	Blank(s)	Blank(s)	N0	0	None	Blank(s)	Blank(s)	30	300	0	0	0	0	98	Blank(s)	No radiation and/or cancer-directed surgery	Beam radiation	Alive or dead of other cause	Alive or dead due to cancer	70	Alive	One primary only	February	Yes
5336041	2008	Male	73	White	Married (including common law)	Rectum	8140/3: Adenocarcinoma, NOS	C20.9-Rectum, NOS	Moderately differentiated; Grade II	Blank(s)	IIA	Blank(s)	Blank(s)	T3	Blank(s)	Blank(s)	N0	30	1 to 3 regional lymph nodes removed	Blank(s)	Blank(s)	50	450	5	0	6	2	0	20	Radiation prior to surgery	Beam radiation	Dead (attributable to this cancer dx)	Alive or dead due to cancer	5	Other Cause of Death	One primary only	April	Yes
5336065	2008	Female	74	White	Divorced	Anus, Anal Canal and Anorectum	8070/3: Squamous cell carcinoma, NOS	C21.0-Anus, NOS	Moderately differentiated; Grade II	Blank(s)	II	Blank(s)	Blank(s)	T2	Blank(s)	Blank(s)	N0	0	None	Blank(s)	Blank(s)	29	300	1	0	0	0	98	Blank(s)	No radiation and/or cancer-directed surgery	Beam radiation	Alive or dead of other cause	Alive or dead due to cancer	68	Alive	One primary only	April	Yes
5336287	2007	Female	58	White	Married (including common law)	Rectum	8140/3: Adenocarcinoma, NOS	C20.9-Rectum, NOS	Moderately differentiated; Grade II	Blank(s)	IIIA	Blank(s)	Blank(s)	T2	Blank(s)	Blank(s)	N1	30	4 or more regional lymph nodes removed	Blank(s)	Blank(s)	60	200	3	100	3	14	3	999	No radiation and/or cancer-directed surgery	None	Alive or dead of other cause	Alive or dead due to cancer	73	Alive	One primary only	November	Yes
5336320	2008	Male	44	Asian or Pacific Islander	Married (including common law)	Rectum	8140/3: Adenocarcinoma, NOS	C20.9-Rectum, NOS	Moderately differentiated; Grade II	Blank(s)	IIIC	Blank(s)	Blank(s)	T2	Blank(s)	Blank(s)	N2	30	4 or more regional lymph nodes removed	Blank(s)	Blank(s)	999	200	3	100	3	14	5	20	No radiation and/or cancer-directed surgery	None	Alive or dead of other cause	Alive or dead due to cancer	68	Alive	One primary only	April	No/Unknown
5336385	2008	Male	57	Asian or Pacific Islander	Divorced	Rectum	8140/3: Adenocarcinoma, NOS	C20.9-Rectum, NOS	Moderately differentiated; Grade II	Blank(s)	IIA	Blank(s)	Blank(s)	T3	Blank(s)	Blank(s)	N0	50	4 or more regional lymph nodes removed	Blank(s)	Blank(s)	40	450	5	0	6	7	0	10	Radiation prior to surgery	Beam radiation	Alive or dead of other cause	Alive or dead due to cancer	68	Alive	One primary only	April	Yes
5336394	2008	Female	45	White	Single (never married)	Anus, Anal Canal and Anorectum	8070/3: Squamous cell carcinoma, NOS	C21.1-Anal canal	Moderately differentiated; Grade II	Blank(s)	II	Blank(s)	Blank(s)	T2	Blank(s)	Blank(s)	N0	27	None	Blank(s)	Blank(s)	40	200	3	0	0	0	98	Blank(s)	Radiation after surgery	Radiation, NOS method or source not specified	Alive or dead of other cause	Alive or dead due to cancer	67	Alive	One primary only	May	No/Unknown
5337921	2008	Female	69	White	Widowed	Rectum	8140/3: Adenocarcinoma, NOS	C20.9-Rectum, NOS	Poorly differentiated; Grade III	Blank(s)	IIIC	Blank(s)	Blank(s)	T3	Blank(s)	Blank(s)	N2	30	4 or more regional lymph nodes removed	Blank(s)	Blank(s)	25	400	3	100	3	5	5	998	Radiation after surgery	Beam radiation	Alive or dead of other cause	Dead (attributable to causes other than this cancer dx)	25	State DC not available or state DC available but no COD	One primary only	March	Yes
5338364	2008	Female	62	Asian or Pacific Islander	Married (including common law)	Rectum	8140/3: Adenocarcinoma, NOS	C20.9-Rectum, NOS	Moderately differentiated; Grade II	Blank(s)	IIA	Blank(s)	Blank(s)	T3	Blank(s)	Blank(s)	N0	50	None	Blank(s)	Blank(s)	999	450	1	0	0	0	98	20	Radiation prior to surgery	Beam radiation	Alive or dead of other cause	Alive or dead due to cancer	65	Alive	One primary only	June	No/Unknown
5338523	2008	Male	65	White	Married (including common law)	Rectum	8480/3: Mucinous adenocarcinoma	C20.9-Rectum, NOS	Moderately differentiated; Grade II	Blank(s)	IIA	Blank(s)	Blank(s)	T3	Blank(s)	Blank(s)	N0	50	4 or more regional lymph nodes removed	Blank(s)	Blank(s)	30	450	5	0	6	10	0	20	Radiation prior to surgery	Beam radiation	Alive or dead of other cause	Alive or dead due to cancer	66	Alive	One primary only	June	Yes
5338729	2008	Female	71	White	Married (including common law)	Rectum	8263/3: Adenocarcinoma in tubulovillous adenoma	C20.9-Rectum, NOS	Moderately differentiated; Grade II	Blank(s)	IIIA	Blank(s)	Blank(s)	T1	Blank(s)	Blank(s)	N1	30	4 or more regional lymph nodes removed	Blank(s)	Blank(s)	999	300	5	300	6	10	1	20	Radiation prior to surgery	Beam radiation	Alive or dead of other cause	Alive or dead due to cancer	66	Alive	One primary only	June	Yes
5338978	2008	Female	61	White	Married (including common law)	Rectum	8140/3: Adenocarcinoma, NOS	C20.9-Rectum, NOS	Moderately differentiated; Grade II	Blank(s)	IIIB	Blank(s)	Blank(s)	T3	Blank(s)	Blank(s)	N1	30	4 or more regional lymph nodes removed	Blank(s)	Blank(s)	40	400	5	100	5	5	0	20	Radiation before and after surgery	Beam radiation	Alive or dead of other cause	Alive or dead due to cancer	67	Alive	One primary only	May	Yes
5339020	2008	Female	78	White	Married (including common law)	Rectum	8140/3: Adenocarcinoma, NOS	C20.9-Rectum, NOS	Moderately differentiated; Grade II	Blank(s)	I	Blank(s)	Blank(s)	T1	Blank(s)	Blank(s)	N0	30	1 to 3 regional lymph nodes removed	Blank(s)	Blank(s)	20	300	6	0	6	1	0	20	Radiation prior to surgery	Beam radiation	Alive or dead of other cause	Alive or dead due to cancer	66	Alive	One primary only	June	Yes
5339267	2008	Male	66	White	Married (including common law)	Rectum	8263/3: Adenocarcinoma in tubulovillous adenoma	C20.9-Rectum, NOS	Moderately differentiated; Grade II	Blank(s)	I	Blank(s)	Blank(s)	T1	Blank(s)	Blank(s)	N0	27	None	Blank(s)	Blank(s)	990	160	3	0	0	0	98	998	No radiation and/or cancer-directed surgery	None	Alive or dead of other cause	Alive or dead due to cancer	68	Alive	One primary only	April	No/Unknown
5339270	2008	Male	74	White	Divorced	Rectum	8140/3: Adenocarcinoma, NOS	C20.9-Rectum, NOS	Moderately differentiated; Grade II	Blank(s)	I	Blank(s)	Blank(s)	T2	Blank(s)	Blank(s)	N0	50	4 or more regional lymph nodes removed	Blank(s)	Blank(s)	999	200	3	0	3	13	0	20	No radiation and/or cancer-directed surgery	None	Alive or dead of other cause	Dead (attributable to causes other than this cancer dx)	3	Cerebrovascular Diseases	One primary only	March	No/Unknown
5339377	2008	Female	54	White	Married (including common law)	Anus, Anal Canal and Anorectum	8071/3: Squamous cell carcinoma, keratinizing, NOS	C21.1-Anal canal	Moderately differentiated; Grade II	Blank(s)	I	Blank(s)	Blank(s)	T1	Blank(s)	Blank(s)	N0	27	None	Blank(s)	Blank(s)	10	160	3	0	0	0	98	Blank(s)	Radiation after surgery	Beam radiation	Alive or dead of other cause	Alive or dead due to cancer	64	Alive	One primary only	August	Yes
5339526	2008	Male	59	Asian or Pacific Islander	Married (including common law)	Rectum	8140/3: Adenocarcinoma, NOS	C20.9-Rectum, NOS	Poorly differentiated; Grade III	Blank(s)	I	Blank(s)	Blank(s)	T1	Blank(s)	Blank(s)	N0	30	4 or more regional lymph nodes removed	Blank(s)	Blank(s)	90	300	5	0	6	22	0	20	Radiation prior to surgery	Beam radiation	Alive or dead of other cause	Alive or dead due to cancer	67	Alive	One primary only	May	Yes
5339914	2008	Female	56	Asian or Pacific Islander	Married (including common law)	Rectum	8140/3: Adenocarcinoma, NOS	C20.9-Rectum, NOS	Moderately differentiated; Grade II	Blank(s)	IIA	Blank(s)	Blank(s)	T3	Blank(s)	Blank(s)	N0	30	4 or more regional lymph nodes removed	Blank(s)	Blank(s)	30	400	5	0	5	9	0	998	Radiation prior to surgery	Beam radiation	Alive or dead of other cause	Alive or dead due to cancer	66	Alive	One primary only	June	Yes
5339954	2008	Male	71	Asian or Pacific Islander	Single (never married)	Anus, Anal Canal and Anorectum	8070/3: Squamous cell carcinoma, NOS	C21.1-Anal canal	Poorly differentiated; Grade III	Blank(s)	II	Blank(s)	Blank(s)	T2	Blank(s)	Blank(s)	N0	0	None	Blank(s)	Blank(s)	40	400	1	0	0	0	98	Blank(s)	No radiation and/or cancer-directed surgery	Beam radiation	Alive or dead of other cause	Alive or dead due to cancer	65	Alive	One primary only	July	Yes
5340625	2008	Male	39	White	Single (never married)	Rectum	8140/3: Adenocarcinoma, NOS	C20.9-Rectum, NOS	Moderately differentiated; Grade II	Blank(s)	IIIB	Blank(s)	Blank(s)	T3	Blank(s)	Blank(s)	N1	30	4 or more regional lymph nodes removed	Blank(s)	Blank(s)	40	458	1	300	5	20	0	20	Radiation prior to surgery	Beam radiation	Alive or dead of other cause	Alive or dead due to cancer	67	Alive	One primary only	May	Yes
5340764	2008	Male	49	Asian or Pacific Islander	Married (including common law)	Rectum	8140/3: Adenocarcinoma, NOS	C20.9-Rectum, NOS	Poorly differentiated; Grade III	Blank(s)	IIIB	Blank(s)	Blank(s)	T4	Blank(s)	Blank(s)	N1	30	4 or more regional lymph nodes removed	Blank(s)	Blank(s)	72	610	5	100	6	16	1	10	Radiation prior to surgery	Beam radiation	Alive or dead of other cause	Alive or dead due to cancer	68	Alive	One primary only	April	Yes
5340934	2008	Male	61	White	Divorced	Rectum	8140/3: Adenocarcinoma, NOS	C20.9-Rectum, NOS	Moderately differentiated; Grade II	Blank(s)	IIIA	Blank(s)	Blank(s)	T2	Blank(s)	Blank(s)	N1	30	4 or more regional lymph nodes removed	Blank(s)	Blank(s)	16	200	3	100	3	8	2	20	No radiation and/or cancer-directed surgery	None	Alive or dead of other cause	Alive or dead due to cancer	67	Alive	One primary only	May	Yes
5341184	2008	Female	37	Asian or Pacific Islander	Married (including common law)	Rectum	8140/3: Adenocarcinoma, NOS	C20.9-Rectum, NOS	Moderately differentiated; Grade II	Blank(s)	IIA	Blank(s)	Blank(s)	T3	Blank(s)	Blank(s)	N0	30	4 or more regional lymph nodes removed	Blank(s)	Blank(s)	32	450	6	0	6	23	0	10	Radiation prior to surgery	Beam radiation	Alive or dead of other cause	Alive or dead due to cancer	63	Alive	One primary only	September	Yes
5341709	2008	Male	43	White	Single (never married)	Rectum	8140/3: Adenocarcinoma, NOS	C20.9-Rectum, NOS	Moderately differentiated; Grade II	Blank(s)	IIIC	Blank(s)	Blank(s)	T3	Blank(s)	Blank(s)	N2	30	4 or more regional lymph nodes removed	Blank(s)	Blank(s)	999	450	5	300	6	7	4	998	Radiation prior to surgery	Beam radiation	Alive or dead of other cause	Alive or dead due to cancer	65	Alive	One primary only	July	Yes
5341730	2008	Female	62	Black	Divorced	Rectum	8070/3: Squamous cell carcinoma, NOS	C20.9-Rectum, NOS	Moderately differentiated; Grade II	Blank(s)	IIIB	Blank(s)	Blank(s)	T3	Blank(s)	Blank(s)	N1	50	4 or more regional lymph nodes removed	Blank(s)	Blank(s)	999	450	5	100	0	4	0	999	Radiation before and after surgery	Beam radiation	Alive or dead of other cause	Alive or dead due to cancer	65	Alive	One primary only	July	Yes
5341771	2008	Female	77	White	Widowed	Rectum	8140/3: Adenocarcinoma, NOS	C20.9-Rectum, NOS	Moderately differentiated; Grade II	Blank(s)	IIA	Blank(s)	Blank(s)	T3	Blank(s)	Blank(s)	N0	50	4 or more regional lymph nodes removed	Blank(s)	Blank(s)	21	450	6	0	6	12	0	20	Radiation prior to surgery	Beam radiation	Alive or dead of other cause	Dead (attributable to causes other than this cancer dx)	7	Diseases of Heart	One primary only	May	Yes
5341803	2008	Male	65	White	Widowed	Rectum	8140/3: Adenocarcinoma, NOS	C20.9-Rectum, NOS	Moderately differentiated; Grade II	Blank(s)	I	Blank(s)	Blank(s)	T2	Blank(s)	Blank(s)	N0	30	4 or more regional lymph nodes removed	Blank(s)	Blank(s)	10	200	6	0	6	19	0	998	Radiation prior to surgery	Beam radiation	Dead (attributable to this cancer dx)	Alive or dead due to cancer	47	Rectum and Rectosigmoid Junction	One primary only	June	Yes
5341822	2008	Female	40	White	Married (including common law)	Rectum	8140/3: Adenocarcinoma, NOS	C20.9-Rectum, NOS	Well differentiated; Grade I	Blank(s)	IIIA	Blank(s)	Blank(s)	T1	Blank(s)	Blank(s)	N1	30	4 or more regional lymph nodes removed	Blank(s)	Blank(s)	994	300	5	300	6	11	1	998	Radiation prior to surgery	Radiation, NOS method or source not specified	Alive or dead of other cause	Alive or dead due to cancer	13	Alive	One primary only	May	Yes
5341825	2008	Male	77	White	Married (including common law)	Rectum	8140/3: Adenocarcinoma, NOS	C20.9-Rectum, NOS	Moderately differentiated; Grade II	Blank(s)	IIA	Blank(s)	Blank(s)	T3	Blank(s)	Blank(s)	N0	30	4 or more regional lymph nodes removed	Blank(s)	Blank(s)	40	400	3	0	3	17	0	20	Radiation after surgery	Radiation, NOS method or source not specified	Alive or dead of other cause	Dead (attributable to causes other than this cancer dx)	54	Diseases of Heart	One primary only	September	No/Unknown
5341955	2008	Female	60	White	Married (including common law)	Rectum	8263/3: Adenocarcinoma in tubulovillous adenoma	C20.9-Rectum, NOS	Moderately differentiated; Grade II	Blank(s)	I	Blank(s)	Blank(s)	T2	Blank(s)	Blank(s)	N0	30	4 or more regional lymph nodes removed	Blank(s)	Blank(s)	51	200	3	0	3	12	0	998	No radiation and/or cancer-directed surgery	None	Alive or dead of other cause	Alive or dead due to cancer	64	Alive	One primary only	August	No/Unknown
5342089	2008	Male	56	White	Single (never married)	Rectum	8140/3: Adenocarcinoma, NOS	C20.9-Rectum, NOS	Moderately differentiated; Grade II	Blank(s)	I	Blank(s)	Blank(s)	T2	Blank(s)	Blank(s)	N0	30	4 or more regional lymph nodes removed	Blank(s)	Blank(s)	22	200	3	0	3	14	0	20	No radiation and/or cancer-directed surgery	None	Dead (attributable to this cancer dx)	Alive or dead due to cancer	48	Rectum and Rectosigmoid Junction	One primary only	July	No/Unknown
5342273	2008	Female	50	White	Married (including common law)	Rectum	8140/3: Adenocarcinoma, NOS	C20.9-Rectum, NOS	Moderately differentiated; Grade II	Blank(s)	I	Blank(s)	Blank(s)	T2	Blank(s)	Blank(s)	N0	30	4 or more regional lymph nodes removed	Blank(s)	Blank(s)	40	200	3	0	3	15	0	20	No radiation and/or cancer-directed surgery	None	Alive or dead of other cause	Alive or dead due to cancer	64	Alive	One primary only	August	No/Unknown
5342274	2008	Male	56	Asian or Pacific Islander	Married (including common law)	Rectum	8140/3: Adenocarcinoma, NOS	C20.9-Rectum, NOS	Moderately differentiated; Grade II	Blank(s)	IIIA	Blank(s)	Blank(s)	T2	Blank(s)	Blank(s)	N1	30	4 or more regional lymph nodes removed	Blank(s)	Blank(s)	40	200	1	100	6	15	1	20	Radiation prior to surgery	Radiation, NOS method or source not specified	Alive or dead of other cause	Alive or dead due to cancer	65	Alive	One primary only	July	Yes
5343227	2008	Male	77	Black	Divorced	Rectum	8263/3: Adenocarcinoma in tubulovillous adenoma	C20.9-Rectum, NOS	Moderately differentiated; Grade II	Blank(s)	I	Blank(s)	Blank(s)	T2	Blank(s)	Blank(s)	N0	30	4 or more regional lymph nodes removed	Blank(s)	Blank(s)	35	200	3	0	3	14	0	20	No radiation and/or cancer-directed surgery	None	Alive or dead of other cause	Alive or dead due to cancer	64	Alive	One primary only	August	No/Unknown
5343266	2008	Male	48	White	Married (including common law)	Rectum	8140/3: Adenocarcinoma, NOS	C20.9-Rectum, NOS	Moderately differentiated; Grade II	Blank(s)	I	Blank(s)	Blank(s)	T1	Blank(s)	Blank(s)	N0	30	4 or more regional lymph nodes removed	Blank(s)	Blank(s)	50	300	5	0	5	11	0	20	Radiation prior to surgery	Beam radiation	Alive or dead of other cause	Alive or dead due to cancer	63	Alive	One primary only	September	Yes
5343271	2008	Female	69	White	Married (including common law)	Rectum	8480/3: Mucinous adenocarcinoma	C20.9-Rectum, NOS	Poorly differentiated; Grade III	Blank(s)	IIA	Blank(s)	Blank(s)	T3	Blank(s)	Blank(s)	N0	30	1 to 3 regional lymph nodes removed	Blank(s)	Blank(s)	20	400	5	0	0	2	0	10	Radiation prior to surgery	Beam radiation	Alive or dead of other cause	Alive or dead due to cancer	63	Alive	One primary only	September	Yes
5343395	2008	Female	37	Asian or Pacific Islander	Married (including common law)	Rectum	8140/3: Adenocarcinoma, NOS	C20.9-Rectum, NOS	Moderately differentiated; Grade II	Blank(s)	IIIA	Blank(s)	Blank(s)	T1	Blank(s)	Blank(s)	N1	60	4 or more regional lymph nodes removed	Blank(s)	Blank(s)	999	160	5	100	5	28	0	20	Radiation prior to surgery	Beam radiation	Alive or dead of other cause	Alive or dead due to cancer	49	Alive	One primary only	August	Yes
5343717	2008	Male	56	White	Married (including common law)	Rectum	8263/3: Adenocarcinoma in tubulovillous adenoma	C20.9-Rectum, NOS	Moderately differentiated; Grade II	Blank(s)	IIIA	Blank(s)	Blank(s)	T1	Blank(s)	Blank(s)	N1	30	4 or more regional lymph nodes removed	Blank(s)	Blank(s)	32	160	3	100	3	14	2	20	Radiation after surgery	Beam radiation	Alive or dead of other cause	Dead (attributable to causes other than this cancer dx)	13	Diseases of Heart	One primary only	August	Yes
5343859	2008	Male	45	Asian or Pacific Islander	Married (including common law)	Rectum	8140/3: Adenocarcinoma, NOS	C20.9-Rectum, NOS	Moderately differentiated; Grade II	Blank(s)	IIIC	Blank(s)	Blank(s)	T3	Blank(s)	Blank(s)	N2	30	4 or more regional lymph nodes removed	Blank(s)	Blank(s)	999	400	5	110	0	8	8	20	Radiation prior to surgery	Beam radiation	Alive or dead of other cause	Alive or dead due to cancer	63	Alive	One primary only	September	Yes
5344077	2008	Female	65	White	Married (including common law)	Rectum	8140/3: Adenocarcinoma, NOS	C20.9-Rectum, NOS	Moderately differentiated; Grade II	Blank(s)	IIA	Blank(s)	Blank(s)	T3	Blank(s)	Blank(s)	N0	30	4 or more regional lymph nodes removed	Blank(s)	Blank(s)	25	450	6	0	5	14	0	20	Radiation prior to surgery	Beam radiation	Alive or dead of other cause	Alive or dead due to cancer	63	Alive	One primary only	September	Yes
5345059	2008	Female	57	White	Married (including common law)	Rectum	8210/3: Adenocarcinoma in adenomatous polyp	C20.9-Rectum, NOS	Well differentiated; Grade I	Blank(s)	IIA	Blank(s)	Blank(s)	T3	Blank(s)	Blank(s)	N0	50	4 or more regional lymph nodes removed	Blank(s)	Blank(s)	39	400	5	0	6	8	0	20	Radiation prior to surgery	Beam radiation	Alive or dead of other cause	Alive or dead due to cancer	62	Alive	One primary only	October	Yes
5345081	2008	Female	42	White	Married (including common law)	Rectum	8140/3: Adenocarcinoma, NOS	C20.9-Rectum, NOS	Moderately differentiated; Grade II	Blank(s)	I	Blank(s)	Blank(s)	T2	Blank(s)	Blank(s)	N0	30	4 or more regional lymph nodes removed	Blank(s)	Blank(s)	12	200	5	0	6	12	0	10	Radiation prior to surgery	Beam radiation	Alive or dead of other cause	Alive or dead due to cancer	63	Alive	One primary only	September	Yes
5345915	2008	Male	80	Black	Divorced	Rectum	8210/3: Adenocarcinoma in adenomatous polyp	C20.9-Rectum, NOS	Moderately differentiated; Grade II	Blank(s)	IIIB	Blank(s)	Blank(s)	T3	Blank(s)	Blank(s)	N1	30	Number of regional lymph nodes removed unknown	Blank(s)	Blank(s)	35	400	3	100	3	16	1	10	Radiation after surgery	Beam radiation	Dead (attributable to this cancer dx)	Alive or dead due to cancer	27	Rectum and Rectosigmoid Junction	One primary only	September	Yes
5346098	2008	Male	47	White	Single (never married)	Rectum	8140/3: Adenocarcinoma, NOS	C20.9-Rectum, NOS	Moderately differentiated; Grade II	Blank(s)	I	Blank(s)	Blank(s)	T2	Blank(s)	Blank(s)	N0	27	None	Blank(s)	Blank(s)	22	200	3	0	0	0	98	10	Radiation after surgery	Beam radiation	Alive or dead of other cause	Alive or dead due to cancer	62	Alive	One primary only	October	Yes
5346616	2008	Male	57	White	Married (including common law)	Rectum	8210/3: Adenocarcinoma in adenomatous polyp	C20.9-Rectum, NOS	Moderately differentiated; Grade II	Blank(s)	I	Blank(s)	Blank(s)	T1	Blank(s)	Blank(s)	N0	30	None	Blank(s)	Blank(s)	999	160	3	0	0	0	98	20	No radiation and/or cancer-directed surgery	None	Alive or dead of other cause	Alive or dead due to cancer	61	Alive	One primary only	November	No/Unknown
5346642	2008	Male	61	White	Married (including common law)	Rectum	8140/3: Adenocarcinoma, NOS	C20.9-Rectum, NOS	Moderately differentiated; Grade II	Blank(s)	IIIB	Blank(s)	Blank(s)	T3	Blank(s)	Blank(s)	N1	30	4 or more regional lymph nodes removed	Blank(s)	Blank(s)	50	400	5	300	6	10	1	20	Radiation prior to surgery	Radiation, NOS method or source not specified	Dead (attributable to this cancer dx)	Alive or dead due to cancer	12	Rectum and Rectosigmoid Junction	One primary only	November	Yes
5346788	2008	Female	45	Black	Single (never married)	Anus, Anal Canal and Anorectum	8070/3: Squamous cell carcinoma, NOS	C21.1-Anal canal	Well differentiated; Grade I	Blank(s)	I	Blank(s)	Blank(s)	T1	Blank(s)	Blank(s)	N0	27	None	Blank(s)	Blank(s)	18	200	3	0	0	0	98	Blank(s)	No radiation and/or cancer-directed surgery	None	Alive or dead of other cause	Alive or dead due to cancer	66	Alive	One primary only	June	No/Unknown
5346949	2008	Male	53	White	Married (including common law)	Rectum	8261/3: Adenocarcinoma in villous adenoma	C20.9-Rectum, NOS	Moderately differentiated; Grade II	Blank(s)	I	Blank(s)	Blank(s)	T1	Blank(s)	Blank(s)	N0	30	4 or more regional lymph nodes removed	Blank(s)	Blank(s)	40	160	3	0	3	12	0	999	No radiation and/or cancer-directed surgery	None	Alive or dead of other cause	Alive or dead due to cancer	63	Alive	One primary only	September	No/Unknown
5347177	2008	Male	66	Asian or Pacific Islander	Married (including common law)	Rectum	8140/3: Adenocarcinoma, NOS	C20.9-Rectum, NOS	Moderately differentiated; Grade II	Blank(s)	IIIC	Blank(s)	Blank(s)	T2	Blank(s)	Blank(s)	N2	30	4 or more regional lymph nodes removed	Blank(s)	Blank(s)	40	200	3	200	3	11	4	20	Radiation prior to surgery	Beam radiation	Alive or dead of other cause	Alive or dead due to cancer	60	Alive	One primary only	December	Yes
5347314	2008	Female	50	Black	Divorced	Anus, Anal Canal and Anorectum	8070/3: Squamous cell carcinoma, NOS	C21.0-Anus, NOS	Poorly differentiated; Grade III	Blank(s)	IIIB	Blank(s)	Blank(s)	T3	Blank(s)	Blank(s)	N3	0	None	Blank(s)	Blank(s)	80	400	0	420	0	0	98	Blank(s)	No radiation and/or cancer-directed surgery	Beam radiation	Dead (attributable to this cancer dx)	Alive or dead due to cancer	34	Anus, Anal Canal and Anorectum	One primary only	July	Yes
5347485	2008	Female	56	Asian or Pacific Islander	Married (including common law)	Rectum	8140/3: Adenocarcinoma, NOS	C20.9-Rectum, NOS	Moderately differentiated; Grade II	Blank(s)	IIIC	Blank(s)	Blank(s)	T2	Blank(s)	Blank(s)	N2	30	4 or more regional lymph nodes removed	Blank(s)	Blank(s)	999	200	5	100	6	16	4	20	Radiation prior to surgery	Beam radiation	Alive or dead of other cause	Alive or dead due to cancer	65	Alive	One primary only	July	Yes
5347738	2008	Male	61	White	Married (including common law)	Rectum	8140/3: Adenocarcinoma, NOS	C20.9-Rectum, NOS	Moderately differentiated; Grade II	Blank(s)	IIA	Blank(s)	Blank(s)	T3	Blank(s)	Blank(s)	N0	30	4 or more regional lymph nodes removed	Blank(s)	Blank(s)	25	450	5	0	6	14	0	20	Radiation prior to surgery	Beam radiation	Alive or dead of other cause	Alive or dead due to cancer	63	Alive	One primary only	September	Yes
5348137	2008	Male	58	White	Single (never married)	Rectum	8140/3: Adenocarcinoma, NOS	C20.9-Rectum, NOS	Moderately differentiated; Grade II	Blank(s)	IIB	Blank(s)	Blank(s)	T4	Blank(s)	Blank(s)	N0	30	1 to 3 regional lymph nodes removed	Blank(s)	Blank(s)	15	500	6	0	6	3	0	10	Radiation prior to surgery	Beam radiation	Alive or dead of other cause	Alive or dead due to cancer	63	Alive	One primary only	September	Yes
5348148	2008	Female	47	White	Married (including common law)	Rectum	8140/3: Adenocarcinoma, NOS	C20.9-Rectum, NOS	Moderately differentiated; Grade II	Blank(s)	I	Blank(s)	Blank(s)	T1	Blank(s)	Blank(s)	N0	30	Number of regional lymph nodes removed unknown	Blank(s)	Blank(s)	24	300	5	0	6	16	0	20	Radiation prior to surgery	Beam radiation	Alive or dead of other cause	Alive or dead due to cancer	63	Alive	One primary only	September	Yes
5348443	2008	Male	66	White	Single (never married)	Rectum	8140/3: Adenocarcinoma, NOS	C20.9-Rectum, NOS	Moderately differentiated; Grade II	Blank(s)	I	Blank(s)	Blank(s)	T1	Blank(s)	Blank(s)	N0	30	4 or more regional lymph nodes removed	Blank(s)	Blank(s)	20	160	3	0	3	28	0	20	No radiation and/or cancer-directed surgery	None	Alive or dead of other cause	Alive or dead due to cancer	64	Alive	One primary only	August	No/Unknown
5348636	2008	Male	52	White	Married (including common law)	Rectum	8263/3: Adenocarcinoma in tubulovillous adenoma	C20.9-Rectum, NOS	Well differentiated; Grade I	Blank(s)	I	Blank(s)	Blank(s)	T1	Blank(s)	Blank(s)	N0	26	None	Blank(s)	Blank(s)	10	160	3	0	0	0	98	20	No radiation and/or cancer-directed surgery	None	Alive or dead of other cause	Alive or dead due to cancer	64	Alive	One primary only	August	No/Unknown
5349147	2008	Male	71	White	Married (including common law)	Rectum	8261/3: Adenocarcinoma in villous adenoma	C20.9-Rectum, NOS	Well differentiated; Grade I	Blank(s)	I	Blank(s)	Blank(s)	T1	Blank(s)	Blank(s)	N0	27	None	Blank(s)	Blank(s)	13	150	3	0	0	0	98	998	No radiation and/or cancer-directed surgery	None	Alive or dead of other cause	Dead (attributable to causes other than this cancer dx)	56	Other Cause of Death	One primary only	December	No/Unknown
5349163	2008	Female	55	White	Single (never married)	Rectum	8140/3: Adenocarcinoma, NOS	C20.9-Rectum, NOS	Moderately differentiated; Grade II	Blank(s)	I	Blank(s)	Blank(s)	T2	Blank(s)	Blank(s)	N0	27	None	Blank(s)	Blank(s)	65	200	3	0	0	0	98	10	Radiation after surgery	Beam radiation	Alive or dead of other cause	Alive or dead due to cancer	45	Alive	One primary only	October	Yes
5349707	2008	Female	53	White	Divorced	Anus, Anal Canal and Anorectum	8070/3: Squamous cell carcinoma, NOS	C21.0-Anus, NOS	Moderately differentiated; Grade II	Blank(s)	II	Blank(s)	Blank(s)	T2	Blank(s)	Blank(s)	N0	0	None	Blank(s)	Blank(s)	40	300	1	0	0	0	98	Blank(s)	No radiation and/or cancer-directed surgery	Beam radiation	Alive or dead of other cause	Alive or dead due to cancer	66	Alive	One primary only	June	Yes
5350385	2008	Male	69	White	Married (including common law)	Rectum	8480/3: Mucinous adenocarcinoma	C20.9-Rectum, NOS	Poorly differentiated; Grade III	Blank(s)	IIIB	Blank(s)	Blank(s)	T3	Blank(s)	Blank(s)	N1	50	4 or more regional lymph nodes removed	Blank(s)	Blank(s)	999	450	6	100	5	16	0	999	Radiation prior to surgery	Beam radiation	Alive or dead of other cause	Alive or dead due to cancer	66	Alive	One primary only	June	Yes
5350642	2009	Male	56	White	Single (never married)	Rectum	8140/3: Adenocarcinoma, NOS	C20.9-Rectum, NOS	Moderately differentiated; Grade II	Blank(s)	IIIC	Blank(s)	Blank(s)	T3	Blank(s)	Blank(s)	N2	30	4 or more regional lymph nodes removed	Blank(s)	Blank(s)	30	450	5	300	6	16	8	10	Radiation prior to surgery	Beam radiation	Dead (attributable to this cancer dx)	Alive or dead due to cancer	39	Rectum and Rectosigmoid Junction	One primary only	January	Yes
5350796	2008	Female	66	Asian or Pacific Islander	Single (never married)	Rectum	8140/3: Adenocarcinoma, NOS	C20.9-Rectum, NOS	Moderately differentiated; Grade II	Blank(s)	IIB	Blank(s)	Blank(s)	T4	Blank(s)	Blank(s)	N0	0	None	Blank(s)	Blank(s)	137	700	3	0	0	0	98	20	No radiation and/or cancer-directed surgery	Beam radiation	Alive or dead of other cause	Alive or dead due to cancer	62	Alive	One primary only	October	Yes
5351011	2008	Male	78	White	Married (including common law)	Rectum	8210/3: Adenocarcinoma in adenomatous polyp	C20.9-Rectum, NOS	Well differentiated; Grade I	Blank(s)	IIA	Blank(s)	Blank(s)	T3	Blank(s)	Blank(s)	N0	50	4 or more regional lymph nodes removed	Blank(s)	Blank(s)	999	400	5	0	6	6	0	20	Radiation prior to surgery	Beam radiation	Alive or dead of other cause	Alive or dead due to cancer	62	Alive	One primary only	October	Yes
5351277	2008	Male	60	White	Single (never married)	Rectum	8480/3: Mucinous adenocarcinoma	C20.9-Rectum, NOS	Moderately differentiated; Grade II	Blank(s)	I	Blank(s)	Blank(s)	T1	Blank(s)	Blank(s)	N0	30	None	Blank(s)	Blank(s)	40	160	3	0	0	0	98	999	Radiation after surgery	Beam radiation	Alive or dead of other cause	Alive or dead due to cancer	63	Alive	One primary only	September	Yes
5351695	2008	Male	63	White	Single (never married)	Rectum	8140/3: Adenocarcinoma, NOS	C20.9-Rectum, NOS	Moderately differentiated; Grade II	Blank(s)	IIIB	Blank(s)	Blank(s)	T3	Blank(s)	Blank(s)	N1	30	4 or more regional lymph nodes removed	Blank(s)	Blank(s)	40	450	1	100	0	0	98	10	Radiation prior to surgery	Beam radiation	Dead (attributable to this cancer dx)	Alive or dead due to cancer	30	Rectum and Rectosigmoid Junction	One primary only	April	Yes
5352279	2008	Male	77	White	Married (including common law)	Rectum	8140/3: Adenocarcinoma, NOS	C20.9-Rectum, NOS	Moderately differentiated; Grade II	Blank(s)	IIIC	Blank(s)	Blank(s)	T1	Blank(s)	Blank(s)	N2	50	4 or more regional lymph nodes removed	Blank(s)	Blank(s)	25	160	3	300	3	12	4	999	Radiation before and after surgery	Beam radiation	Alive or dead of other cause	Alive or dead due to cancer	71	Alive	One primary only	January	Yes
5352340	2008	Male	72	Asian or Pacific Islander	Widowed	Rectum	8140/3: Adenocarcinoma, NOS	C20.9-Rectum, NOS	Moderately differentiated; Grade II	Blank(s)	I	Blank(s)	Blank(s)	T2	Blank(s)	Blank(s)	N0	30	4 or more regional lymph nodes removed	Blank(s)	Blank(s)	999	200	3	0	3	14	0	20	No radiation and/or cancer-directed surgery	None	Alive or dead of other cause	Alive or dead due to cancer	62	Alive	One primary only	October	No/Unknown
5352482	2008	Male	55	White	Single (never married)	Anus, Anal Canal and Anorectum	8246/3: Neuroendocrine carcinoma, NOS	C21.1-Anal canal	Poorly differentiated; Grade III	Blank(s)	IIIA	Blank(s)	Blank(s)	T2	Blank(s)	Blank(s)	N1	0	None	Blank(s)	Blank(s)	30	300	0	600	0	0	98	Blank(s)	No radiation and/or cancer-directed surgery	Beam radiation	Dead (attributable to this cancer dx)	Alive or dead due to cancer	14	Anus, Anal Canal and Anorectum	One primary only	September	Yes
5352595	2009	Female	36	White	Single (never married)	Rectum	8140/3: Adenocarcinoma, NOS	C20.9-Rectum, NOS	Moderately differentiated; Grade II	Blank(s)	IIIB	Blank(s)	Blank(s)	T3	Blank(s)	Blank(s)	N1	40	4 or more regional lymph nodes removed	Blank(s)	Blank(s)	51	450	5	100	6	22	3	20	Radiation after surgery	Beam radiation	Alive or dead of other cause	Alive or dead due to cancer	58	Alive	One primary only	February	Yes
5352742	2008	Male	66	White	Married (including common law)	Rectum	8140/3: Adenocarcinoma, NOS	C20.9-Rectum, NOS	Moderately differentiated; Grade II	Blank(s)	IIIC	Blank(s)	Blank(s)	T4	Blank(s)	Blank(s)	N2	70	4 or more regional lymph nodes removed	Blank(s)	Blank(s)	90	610	6	300	6	18	4	10	Radiation prior to surgery	Beam radiation	Dead (attributable to this cancer dx)	Alive or dead due to cancer	55	Rectum and Rectosigmoid Junction	One primary only	December	Yes
5353305	2008	Male	68	White	Single (never married)	Rectum	8140/3: Adenocarcinoma, NOS	C20.9-Rectum, NOS	Moderately differentiated; Grade II	Blank(s)	IIA	Blank(s)	Blank(s)	T3	Blank(s)	Blank(s)	N0	30	4 or more regional lymph nodes removed	Blank(s)	Blank(s)	999	400	3	0	3	24	0	998	No radiation and/or cancer-directed surgery	None	Alive or dead of other cause	Alive or dead due to cancer	63	Alive	One primary only	September	Yes
5353996	2008	Female	74	White	Married (including common law)	Rectum	8140/3: Adenocarcinoma, NOS	C20.9-Rectum, NOS	Moderately differentiated; Grade II	Blank(s)	IIIB	Blank(s)	Blank(s)	T3	Blank(s)	Blank(s)	N1	50	4 or more regional lymph nodes removed	Blank(s)	Blank(s)	25	450	5	100	6	15	2	10	Radiation prior to surgery	Beam radiation	Alive or dead of other cause	Alive or dead due to cancer	63	Alive	One primary only	September	Yes
5354711	2008	Male	55	White	Married (including common law)	Rectum	8210/3: Adenocarcinoma in adenomatous polyp	C20.9-Rectum, NOS	Moderately differentiated; Grade II	Blank(s)	IIIA	Blank(s)	Blank(s)	T2	Blank(s)	Blank(s)	N1	50	4 or more regional lymph nodes removed	Blank(s)	Blank(s)	999	200	3	100	3	7	1	998	No radiation and/or cancer-directed surgery	None	Alive or dead of other cause	Alive or dead due to cancer	63	Alive	One primary only	September	Yes
5354733	2008	Male	78	Asian or Pacific Islander	Married (including common law)	Rectum	8210/3: Adenocarcinoma in adenomatous polyp	C20.9-Rectum, NOS	Poorly differentiated; Grade III	Blank(s)	I	Blank(s)	Blank(s)	T1	Blank(s)	Blank(s)	N0	26	None	Blank(s)	Blank(s)	13	160	3	0	0	0	98	20	No radiation and/or cancer-directed surgery	None	Alive or dead of other cause	Alive or dead due to cancer	61	Alive	One primary only	November	No/Unknown
5354793	2008	Female	53	Black	Divorced	Rectum	8263/3: Adenocarcinoma in tubulovillous adenoma	C20.9-Rectum, NOS	Moderately differentiated; Grade II	Blank(s)	IIA	Blank(s)	Blank(s)	T3	Blank(s)	Blank(s)	N0	26	None	Blank(s)	Blank(s)	999	400	3	0	0	0	98	20	Radiation after surgery	Beam radiation	Alive or dead of other cause	Alive or dead due to cancer	60	Alive	One primary only	December	Yes
5355172	2008	Female	47	White	Divorced	Rectum	8140/3: Adenocarcinoma, NOS	C20.9-Rectum, NOS	Moderately differentiated; Grade II	Blank(s)	IIIB	Blank(s)	Blank(s)	T3	Blank(s)	Blank(s)	N1	30	4 or more regional lymph nodes removed	Blank(s)	Blank(s)	990	450	5	100	0	13	1	999	Radiation prior to surgery	Beam radiation	Alive or dead of other cause	Dead (attributable to causes other than this cancer dx)	52	State DC not available or state DC available but no COD	One primary only	October	Yes
5355198	2008	Female	33	White	Separated	Rectum	8140/3: Adenocarcinoma, NOS	C20.9-Rectum, NOS	Moderately differentiated; Grade II	Blank(s)	IIIB	Blank(s)	Blank(s)	T3	Blank(s)	Blank(s)	N1	30	4 or more regional lymph nodes removed	Blank(s)	Blank(s)	45	450	5	100	5	9	0	20	Radiation prior to surgery	Beam radiation	Alive or dead of other cause	Alive or dead due to cancer	62	Alive	One primary only	October	Yes
5355276	2008	Female	72	White	Separated	Rectum	8140/3: Adenocarcinoma, NOS	C20.9-Rectum, NOS	Moderately differentiated; Grade II	Blank(s)	IIIB	Blank(s)	Blank(s)	T3	Blank(s)	Blank(s)	N1	30	4 or more regional lymph nodes removed	Blank(s)	Blank(s)	999	400	5	100	5	6	0	20	Radiation prior to surgery	Beam radiation	Alive or dead of other cause	Dead (attributable to causes other than this cancer dx)	66	Other Cause of Death	One primary only	June	Yes
5355685	2008	Male	49	White	Married (including common law)	Rectum	8140/3: Adenocarcinoma, NOS	C20.9-Rectum, NOS	Moderately differentiated; Grade II	Blank(s)	IIA	Blank(s)	Blank(s)	T3	Blank(s)	Blank(s)	N0	30	4 or more regional lymph nodes removed	Blank(s)	Blank(s)	65	450	5	0	6	12	0	20	Radiation prior to surgery	Beam radiation	Alive or dead of other cause	Alive or dead due to cancer	61	Alive	One primary only	November	Yes
5355802	2008	Female	61	White	Divorced	Rectum	8261/3: Adenocarcinoma in villous adenoma	C20.9-Rectum, NOS	Well differentiated; Grade I	Blank(s)	I	Blank(s)	Blank(s)	T1	Blank(s)	Blank(s)	N0	27	None	Blank(s)	Blank(s)	52	160	3	0	0	0	98	10	No radiation and/or cancer-directed surgery	None	Alive or dead of other cause	Alive or dead due to cancer	60	Alive	One primary only	December	No/Unknown
5355804	2008	Male	60	White	Married (including common law)	Rectum	8140/3: Adenocarcinoma, NOS	C20.9-Rectum, NOS	Well differentiated; Grade I	Blank(s)	IIA	Blank(s)	Blank(s)	T3	Blank(s)	Blank(s)	N0	30	4 or more regional lymph nodes removed	Blank(s)	Blank(s)	40	450	1	0	0	0	98	999	Radiation prior to surgery	Beam radiation	Alive or dead of other cause	Alive or dead due to cancer	60	Alive	One primary only	December	Yes
5356626	2008	Female	70	White	Married (including common law)	Rectum	8140/3: Adenocarcinoma, NOS	C20.9-Rectum, NOS	Poorly differentiated; Grade III	Blank(s)	IIIB	Blank(s)	Blank(s)	T3	Blank(s)	Blank(s)	N1	30	4 or more regional lymph nodes removed	Blank(s)	Blank(s)	25	400	3	300	3	13	2	20	Radiation after surgery	Beam radiation	Alive or dead of other cause	Alive or dead due to cancer	63	Alive	One primary only	September	Yes
5356878	2008	Male	80	Black	Married (including common law)	Rectum	8140/3: Adenocarcinoma, NOS	C20.9-Rectum, NOS	Moderately differentiated; Grade II	Blank(s)	IIA	Blank(s)	Blank(s)	T3	Blank(s)	Blank(s)	N0	50	1 to 3 regional lymph nodes removed	Blank(s)	Blank(s)	35	400	5	0	5	3	0	20	Radiation prior to surgery	Radiation, NOS method or source not specified	Dead (attributable to this cancer dx)	Alive or dead due to cancer	54	Rectum and Rectosigmoid Junction	One primary only	September	Yes
5357463	2008	Male	66	Asian or Pacific Islander	Married (including common law)	Rectum	8140/3: Adenocarcinoma, NOS	C20.9-Rectum, NOS	Moderately differentiated; Grade II	Blank(s)	IIIC	Blank(s)	Blank(s)	T3	Blank(s)	Blank(s)	N2	30	4 or more regional lymph nodes removed	Blank(s)	Blank(s)	999	450	3	100	3	5	4	20	Radiation prior to surgery	Beam radiation	Alive or dead of other cause	Dead (attributable to causes other than this cancer dx)	43	Diseases of Heart	One primary only	November	Yes
5357520	2008	Female	62	White	Married (including common law)	Rectum	8140/3: Adenocarcinoma, NOS	C20.9-Rectum, NOS	Well differentiated; Grade I	Blank(s)	IIIB	Blank(s)	Blank(s)	T3	Blank(s)	Blank(s)	N1	30	4 or more regional lymph nodes removed	Blank(s)	Blank(s)	32	450	5	100	5	19	0	20	No radiation and/or cancer-directed surgery	None	Alive or dead of other cause	Alive or dead due to cancer	60	Alive	One primary only	December	No/Unknown
5357862	2008	Female	61	Asian or Pacific Islander	Divorced	Rectum	8140/3: Adenocarcinoma, NOS	C20.9-Rectum, NOS	Moderately differentiated; Grade II	Blank(s)	IIA	Blank(s)	Blank(s)	T3	Blank(s)	Blank(s)	N0	50	4 or more regional lymph nodes removed	Blank(s)	Blank(s)	50	450	5	0	5	9	0	998	Radiation prior to surgery	Beam radiation	Alive or dead of other cause	Alive or dead due to cancer	60	Alive	One primary only	December	Yes
5358171	2008	Male	46	Black	Divorced	Anus, Anal Canal and Anorectum	8070/3: Squamous cell carcinoma, NOS	C21.0-Anus, NOS	Well differentiated; Grade I	Blank(s)	IIIB	Blank(s)	Blank(s)	T3	Blank(s)	Blank(s)	N3	27	None	Blank(s)	Blank(s)	60	400	3	510	0	0	98	Blank(s)	Radiation after surgery	Beam radiation	Alive or dead of other cause	Alive or dead due to cancer	64	Alive	One primary only	August	Yes
5358389	2009	Male	52	White	Single (never married)	Rectum	8140/3: Adenocarcinoma, NOS	C20.9-Rectum, NOS	Moderately differentiated; Grade II	Blank(s)	IIIC	Blank(s)	Blank(s)	T3	Blank(s)	Blank(s)	N2	70	Sentinel node biopsy and lym nd removed same/unstated time	Blank(s)	Blank(s)	990	450	3	200	0	14	0	10	Radiation prior to surgery	Beam radiation	Alive or dead of other cause	Alive or dead due to cancer	59	Alive	One primary only	January	Yes
5358392	2008	Male	36	White	Married (including common law)	Rectum	8263/3: Adenocarcinoma in tubulovillous adenoma	C20.9-Rectum, NOS	Moderately differentiated; Grade II	Blank(s)	IIA	Blank(s)	Blank(s)	T3	Blank(s)	Blank(s)	N0	30	4 or more regional lymph nodes removed	Blank(s)	Blank(s)	60	400	3	0	3	14	0	998	Radiation after surgery	Beam radiation	Alive or dead of other cause	Alive or dead due to cancer	52	Alive	One primary only	October	Yes
5358697	2008	Female	61	White	Married (including common law)	Rectum	8140/3: Adenocarcinoma, NOS	C20.9-Rectum, NOS	Moderately differentiated; Grade II	Blank(s)	IIIB	Blank(s)	Blank(s)	T3	Blank(s)	Blank(s)	N1	30	4 or more regional lymph nodes removed	Blank(s)	Blank(s)	120	450	6	100	6	14	2	10	Radiation prior to surgery	Beam radiation	Alive or dead of other cause	Alive or dead due to cancer	61	Alive	One primary only	November	Yes
5359337	2008	Male	67	Asian or Pacific Islander	Married (including common law)	Rectum	8140/3: Adenocarcinoma, NOS	C20.9-Rectum, NOS	Moderately differentiated; Grade II	Blank(s)	IIIA	Blank(s)	Blank(s)	T2	Blank(s)	Blank(s)	N1	30	4 or more regional lymph nodes removed	Blank(s)	Blank(s)	40	200	6	300	6	20	1	10	Radiation prior to surgery	Beam radiation	Alive or dead of other cause	Alive or dead due to cancer	61	Alive	One primary only	November	Yes
5359769	2009	Male	47	White	Married (including common law)	Rectum	8140/3: Adenocarcinoma, NOS	C20.9-Rectum, NOS	Moderately differentiated; Grade II	Blank(s)	IIA	Blank(s)	Blank(s)	T3	Blank(s)	Blank(s)	N0	30	4 or more regional lymph nodes removed	Blank(s)	Blank(s)	999	458	5	0	5	20	0	20	Radiation prior to surgery	Beam radiation	Alive or dead of other cause	Alive or dead due to cancer	59	Alive	One primary only	January	Yes
5359892	2009	Male	43	Black	Single (never married)	Anus, Anal Canal and Anorectum	8070/3: Squamous cell carcinoma, NOS	C21.0-Anus, NOS	Poorly differentiated; Grade III	Blank(s)	IIIA	Blank(s)	Blank(s)	T4	Blank(s)	Blank(s)	N0	0	None	Blank(s)	Blank(s)	50	600	0	0	0	0	98	Blank(s)	No radiation and/or cancer-directed surgery	Beam radiation	Alive or dead of other cause	Alive or dead due to cancer	58	Alive	One primary only	February	Yes
5359949	2009	Female	66	Asian or Pacific Islander	Married (including common law)	Rectum	8140/3: Adenocarcinoma, NOS	C20.9-Rectum, NOS	Moderately differentiated; Grade II	Blank(s)	IIA	Blank(s)	Blank(s)	T3	Blank(s)	Blank(s)	N0	30	4 or more regional lymph nodes removed	Blank(s)	Blank(s)	43	400	6	0	6	26	0	998	Radiation prior to surgery	Radiation, NOS method or source not specified	Dead (attributable to this cancer dx)	Alive or dead due to cancer	47	Rectum and Rectosigmoid Junction	One primary only	March	Yes
5360114	2008	Male	71	White	Married (including common law)	Rectum	8140/3: Adenocarcinoma, NOS	C20.9-Rectum, NOS	Moderately differentiated; Grade II	Blank(s)	IIIB	Blank(s)	Blank(s)	T3	Blank(s)	Blank(s)	N1	30	4 or more regional lymph nodes removed	Blank(s)	Blank(s)	30	450	6	300	6	16	1	20	Radiation prior to surgery	Beam radiation	Alive or dead of other cause	Dead (attributable to causes other than this cancer dx)	54	Chronic Obstructive Pulmonary Disease and Allied Cond	One primary only	December	Yes
5360155	2008	Male	76	White	Married (including common law)	Rectum	8210/3: Adenocarcinoma in adenomatous polyp	C20.9-Rectum, NOS	Well differentiated; Grade I	Blank(s)	I	Blank(s)	Blank(s)	T1	Blank(s)	Blank(s)	N0	27	None	Blank(s)	Blank(s)	999	160	3	0	0	0	98	998	No radiation and/or cancer-directed surgery	None	Alive or dead of other cause	Alive or dead due to cancer	65	Alive	One primary only	July	No/Unknown
5360336	2009	Male	55	White	Married (including common law)	Rectum	8140/3: Adenocarcinoma, NOS	C20.9-Rectum, NOS	Moderately differentiated; Grade II	Blank(s)	IIIB	Blank(s)	Blank(s)	T3	Blank(s)	Blank(s)	N1	50	4 or more regional lymph nodes removed	Blank(s)	Blank(s)	30	450	6	200	6	12	2	20	Radiation prior to surgery	Beam radiation	Alive or dead of other cause	Alive or dead due to cancer	58	Alive	One primary only	February	Yes
5360347	2009	Male	80	White	Married (including common law)	Rectum	8490/3: Signet ring cell carcinoma	C20.9-Rectum, NOS	Poorly differentiated; Grade III	Blank(s)	IIB	Blank(s)	Blank(s)	T4	Blank(s)	Blank(s)	N0	50	None	Blank(s)	Blank(s)	25	610	1	0	0	0	98	998	Radiation prior to surgery	Beam radiation	Alive or dead of other cause	Alive or dead due to cancer	59	Alive	One primary only	January	Yes
5361045	2008	Male	63	Asian or Pacific Islander	Married (including common law)	Rectum	8140/3: Adenocarcinoma, NOS	C20.9-Rectum, NOS	Moderately differentiated; Grade II	Blank(s)	IIIC	Blank(s)	Blank(s)	T1	Blank(s)	Blank(s)	N2	0	None	Blank(s)	Blank(s)	70	300	0	800	0	0	98	20	No radiation and/or cancer-directed surgery	Refused	Dead (attributable to this cancer dx)	Alive or dead due to cancer	37	Rectum and Rectosigmoid Junction	One primary only	August	No/Unknown
5361327	2009	Male	48	White	Single (never married)	Rectum	8140/3: Adenocarcinoma, NOS	C20.9-Rectum, NOS	Moderately differentiated; Grade II	Blank(s)	I	Blank(s)	Blank(s)	T2	Blank(s)	Blank(s)	N0	30	4 or more regional lymph nodes removed	Blank(s)	Blank(s)	15	200	6	0	6	12	0	20	Radiation prior to surgery	Beam radiation	Alive or dead of other cause	Alive or dead due to cancer	59	Alive	One primary only	January	Yes
5361398	2009	Male	44	White	Single (never married)	Anus, Anal Canal and Anorectum	8070/3: Squamous cell carcinoma, NOS	C21.1-Anal canal	Moderately differentiated; Grade II	Blank(s)	II	Blank(s)	Blank(s)	T2	Blank(s)	Blank(s)	N0	0	None	Blank(s)	Blank(s)	50	400	1	0	0	0	98	Blank(s)	No radiation and/or cancer-directed surgery	Beam radiation	Dead (attributable to this cancer dx)	Alive or dead due to cancer	12	Rectum and Rectosigmoid Junction	One primary only	February	Yes
5361509	2008	Male	58	White	Single (never married)	Rectum	8140/3: Adenocarcinoma, NOS	C20.9-Rectum, NOS	Moderately differentiated; Grade II	Blank(s)	I	Blank(s)	Blank(s)	T2	Blank(s)	Blank(s)	N0	30	4 or more regional lymph nodes removed	Blank(s)	Blank(s)	45	200	3	0	3	16	0	20	No radiation and/or cancer-directed surgery	None	Alive or dead of other cause	Alive or dead due to cancer	61	Alive	One primary only	November	No/Unknown
5361650	2008	Female	55	White	Married (including common law)	Rectum	8140/3: Adenocarcinoma, NOS	C20.9-Rectum, NOS	Moderately differentiated; Grade II	Blank(s)	I	Blank(s)	Blank(s)	T1	Blank(s)	Blank(s)	N0	30	4 or more regional lymph nodes removed	Blank(s)	Blank(s)	25	160	3	0	3	7	0	20	No radiation and/or cancer-directed surgery	None	Alive or dead of other cause	Alive or dead due to cancer	63	Alive	One primary only	September	No/Unknown
5361709	2008	Female	76	Asian or Pacific Islander	Widowed	Rectum	8140/3: Adenocarcinoma, NOS	C20.9-Rectum, NOS	Moderately differentiated; Grade II	Blank(s)	IIIB	Blank(s)	Blank(s)	T3	Blank(s)	Blank(s)	N1	30	1 to 3 regional lymph nodes removed	Blank(s)	Blank(s)	21	400	6	300	6	13	3	998	Radiation prior to surgery	Beam radiation	Dead (attributable to this cancer dx)	Alive or dead due to cancer	14	Rectum and Rectosigmoid Junction	One primary only	November	Yes
5362047	2009	Female	62	White	Married (including common law)	Rectum	8140/3: Adenocarcinoma, NOS	C20.9-Rectum, NOS	Well differentiated; Grade I	Blank(s)	IIA	Blank(s)	Blank(s)	T3	Blank(s)	Blank(s)	N0	30	4 or more regional lymph nodes removed	Blank(s)	Blank(s)	999	450	3	0	3	19	0	20	Radiation prior to surgery	Beam radiation	Alive or dead of other cause	Alive or dead due to cancer	59	Alive	One primary only	January	Yes
5362192	2008	Female	78	Asian or Pacific Islander	Widowed	Rectum	8140/3: Adenocarcinoma, NOS	C20.9-Rectum, NOS	Moderately differentiated; Grade II	Blank(s)	I	Blank(s)	Blank(s)	T2	Blank(s)	Blank(s)	N0	27	None	Blank(s)	Blank(s)	15	200	3	0	0	0	98	10	No radiation and/or cancer-directed surgery	None	Alive or dead of other cause	Alive or dead due to cancer	60	Alive	One primary only	December	No/Unknown
5362529	2008	Male	68	White	Married (including common law)	Rectum	8140/3: Adenocarcinoma, NOS	C20.9-Rectum, NOS	Moderately differentiated; Grade II	Blank(s)	I	Blank(s)	Blank(s)	T1	Blank(s)	Blank(s)	N0	30	4 or more regional lymph nodes removed	Blank(s)	Blank(s)	999	160	3	0	3	8	0	20	No radiation and/or cancer-directed surgery	None	Alive or dead of other cause	Alive or dead due to cancer	62	Alive	One primary only	October	No/Unknown
5362532	2008	Female	54	White	Separated	Rectum	8140/3: Adenocarcinoma, NOS	C20.9-Rectum, NOS	Moderately differentiated; Grade II	Blank(s)	I	Blank(s)	Blank(s)	T1	Blank(s)	Blank(s)	N0	30	4 or more regional lymph nodes removed	Blank(s)	Blank(s)	35	160	3	0	3	15	0	998	No radiation and/or cancer-directed surgery	None	Alive or dead of other cause	Alive or dead due to cancer	64	Alive	One primary only	August	No/Unknown
5362749	2009	Male	50	Black	Single (never married)	Rectum	8140/3: Adenocarcinoma, NOS	C20.9-Rectum, NOS	Moderately differentiated; Grade II	Blank(s)	IIIB	Blank(s)	Blank(s)	T4	Blank(s)	Blank(s)	N1	30	4 or more regional lymph nodes removed	Blank(s)	Blank(s)	50	500	0	300	0	0	98	10	Radiation prior to surgery	Beam radiation	Alive or dead of other cause	Alive or dead due to cancer	58	Alive	One primary only	February	Yes
5363515	2009	Male	49	White	Single (never married)	Anus, Anal Canal and Anorectum	8070/3: Squamous cell carcinoma, NOS	C21.0-Anus, NOS	Well differentiated; Grade I	Blank(s)	I	Blank(s)	Blank(s)	T1	Blank(s)	Blank(s)	N0	27	None	Blank(s)	Blank(s)	12	300	3	0	0	0	98	Blank(s)	No radiation and/or cancer-directed surgery	None	Alive or dead of other cause	Alive or dead due to cancer	59	Alive	One primary only	January	No/Unknown
5363600	2009	Male	43	White	Married (including common law)	Rectum	8140/3: Adenocarcinoma, NOS	C20.9-Rectum, NOS	Moderately differentiated; Grade II	Blank(s)	IIIB	Blank(s)	Blank(s)	T3	Blank(s)	Blank(s)	N1	30	4 or more regional lymph nodes removed	Blank(s)	Blank(s)	50	450	1	100	1	11	0	998	Radiation prior to surgery	Beam radiation	Alive or dead of other cause	Alive or dead due to cancer	55	Alive	One primary only	May	Yes
5363674	2008	Female	52	White	Married (including common law)	Rectum	8140/3: Adenocarcinoma, NOS	C20.9-Rectum, NOS	Moderately differentiated; Grade II	Blank(s)	I	Blank(s)	Blank(s)	T2	Blank(s)	Blank(s)	N0	30	4 or more regional lymph nodes removed	Blank(s)	Blank(s)	7	200	3	0	1	12	0	998	Radiation prior to surgery	Beam radiation	Alive or dead of other cause	Alive or dead due to cancer	61	Alive	One primary only	November	Yes
5363810	2009	Male	55	Asian or Pacific Islander	Married (including common law)	Rectum	8490/3: Signet ring cell carcinoma	C20.9-Rectum, NOS	Poorly differentiated; Grade III	Blank(s)	IIIB	Blank(s)	Blank(s)	T4	Blank(s)	Blank(s)	N1	50	4 or more regional lymph nodes removed	Blank(s)	Blank(s)	999	610	5	300	6	21	1	10	Radiation prior to surgery	Radiation, NOS method or source not specified	Dead (attributable to this cancer dx)	Alive or dead due to cancer	16	Rectum and Rectosigmoid Junction	One primary only	February	Yes
5363932	2008	Female	49	White	Divorced	Rectum	8140/3: Adenocarcinoma, NOS	C20.9-Rectum, NOS	Moderately differentiated; Grade II	Blank(s)	IIIB	Blank(s)	Blank(s)	T3	Blank(s)	Blank(s)	N1	30	1 to 3 regional lymph nodes removed	Blank(s)	Blank(s)	14	450	5	100	5	3	1	20	Radiation prior to surgery	Beam radiation	Dead (attributable to this cancer dx)	Alive or dead due to cancer	43	Rectum and Rectosigmoid Junction	One primary only	November	Yes
5364094	2008	Male	66	White	Married (including common law)	Rectum	8140/3: Adenocarcinoma, NOS	C20.9-Rectum, NOS	Moderately differentiated; Grade II	Blank(s)	IIIB	Blank(s)	Blank(s)	T3	Blank(s)	Blank(s)	N1	30	4 or more regional lymph nodes removed	Blank(s)	Blank(s)	999	400	5	110	3	21	0	20	Radiation prior to surgery	Beam radiation	Alive or dead of other cause	Alive or dead due to cancer	63	Alive	One primary only	September	Yes
5364117	2008	Female	70	Black	Married (including common law)	Rectum	8140/3: Adenocarcinoma, NOS	C20.9-Rectum, NOS	Moderately differentiated; Grade II	Blank(s)	I	Blank(s)	Blank(s)	T1	Blank(s)	Blank(s)	N0	20	None	Blank(s)	Blank(s)	30	300	3	0	0	0	98	998	Radiation after surgery	Beam radiation	Alive or dead of other cause	Alive or dead due to cancer	60	Alive	One primary only	December	Yes
5364185	2009	Male	77	White	Single (never married)	Anus, Anal Canal and Anorectum	8070/3: Squamous cell carcinoma, NOS	C21.1-Anal canal	Moderately differentiated; Grade II	Blank(s)	II	Blank(s)	Blank(s)	T2	Blank(s)	Blank(s)	N0	0	None	Blank(s)	Blank(s)	30	300	1	0	0	0	98	Blank(s)	No radiation and/or cancer-directed surgery	Beam radiation	Alive or dead of other cause	Alive or dead due to cancer	59	Alive	One primary only	January	Yes
5364479	2009	Female	49	Black	Married (including common law)	Anus, Anal Canal and Anorectum	8070/3: Squamous cell carcinoma, NOS	C21.1-Anal canal	Poorly differentiated; Grade III	Blank(s)	IIIA	Blank(s)	Blank(s)	T3	Blank(s)	Blank(s)	N1	63	4 or more regional lymph nodes removed	Blank(s)	Blank(s)	60	400	3	600	3	5	5	Blank(s)	No radiation and/or cancer-directed surgery	None	Dead (attributable to this cancer dx)	Alive or dead due to cancer	11	Miscellaneous Malignant Cancer	One primary only	February	No/Unknown
5364686	2008	Male	69	White	Married (including common law)	Rectum	8140/3: Adenocarcinoma, NOS	C20.9-Rectum, NOS	Moderately differentiated; Grade II	Blank(s)	IIA	Blank(s)	Blank(s)	T3	Blank(s)	Blank(s)	N0	30	4 or more regional lymph nodes removed	Blank(s)	Blank(s)	40	400	0	0	6	10	0	20	Radiation prior to surgery	Beam radiation	Alive or dead of other cause	Alive or dead due to cancer	60	Alive	One primary only	December	Yes
5365158	2009	Male	61	White	Single (never married)	Rectum	8140/3: Adenocarcinoma, NOS	C20.9-Rectum, NOS	Moderately differentiated; Grade II	Blank(s)	I	Blank(s)	Blank(s)	T2	Blank(s)	Blank(s)	N0	30	4 or more regional lymph nodes removed	Blank(s)	Blank(s)	21	200	5	0	5	30	0	998	Radiation prior to surgery	Beam radiation	Alive or dead of other cause	Alive or dead due to cancer	59	Alive	One primary only	January	No/Unknown
5365658	2009	Male	80	White	Married (including common law)	Rectum	8140/3: Adenocarcinoma, NOS	C20.9-Rectum, NOS	Well differentiated; Grade I	Blank(s)	IIB	Blank(s)	Blank(s)	T4	Blank(s)	Blank(s)	N0	0	None	Blank(s)	Blank(s)	999	610	1	0	0	0	98	20	No radiation and/or cancer-directed surgery	Radiation, NOS method or source not specified	Alive or dead of other cause	Alive or dead due to cancer	58	Alive	One primary only	February	Yes
5365708	2008	Female	55	White	Married (including common law)	Rectum	8140/3: Adenocarcinoma, NOS	C20.9-Rectum, NOS	Well differentiated; Grade I	Blank(s)	I	Blank(s)	Blank(s)	T2	Blank(s)	Blank(s)	N0	30	4 or more regional lymph nodes removed	Blank(s)	Blank(s)	30	200	6	0	6	23	0	20	Radiation prior to surgery	Beam radiation	Alive or dead of other cause	Alive or dead due to cancer	62	Alive	One primary only	October	Yes
5366137	2009	Male	47	Asian or Pacific Islander	Married (including common law)	Rectum	8140/3: Adenocarcinoma, NOS	C20.9-Rectum, NOS	Moderately differentiated; Grade II	Blank(s)	IIA	Blank(s)	Blank(s)	T3	Blank(s)	Blank(s)	N0	30	4 or more regional lymph nodes removed	Blank(s)	Blank(s)	30	400	5	0	5	11	0	20	Radiation prior to surgery	Radiation, NOS method or source not specified	Alive or dead of other cause	Alive or dead due to cancer	59	Alive	One primary only	January	Yes
5366430	2009	Female	73	White	Married (including common law)	Rectum	8140/3: Adenocarcinoma, NOS	C20.9-Rectum, NOS	Moderately differentiated; Grade II	Blank(s)	IIA	Blank(s)	Blank(s)	T3	Blank(s)	Blank(s)	N0	50	4 or more regional lymph nodes removed	Blank(s)	Blank(s)	999	400	5	0	5	9	0	20	Radiation prior to surgery	Beam radiation	Alive or dead of other cause	Alive or dead due to cancer	58	Alive	One primary only	February	Yes
5367089	2006	Male	78	White	Divorced	Rectum	8140/3: Adenocarcinoma, NOS	C20.9-Rectum, NOS	Moderately differentiated; Grade II	Blank(s)	IIA	Blank(s)	Blank(s)	T3	Blank(s)	Blank(s)	N0	0	None	Blank(s)	Blank(s)	90	450	0	0	0	0	98	10	No radiation and/or cancer-directed surgery	None	Alive or dead of other cause	Dead (attributable to causes other than this cancer dx)	23	Diseases of Heart	One primary only	October	No/Unknown
5368071	2009	Male	65	White	Divorced	Rectum	8140/3: Adenocarcinoma, NOS	C20.9-Rectum, NOS	Moderately differentiated; Grade II	Blank(s)	IIA	Blank(s)	Blank(s)	T3	Blank(s)	Blank(s)	N0	30	4 or more regional lymph nodes removed	Blank(s)	Blank(s)	35	400	5	0	6	23	0	10	Radiation prior to surgery	Beam radiation	Alive or dead of other cause	Alive or dead due to cancer	58	Alive	One primary only	February	Yes
5368133	2009	Male	74	White	Single (never married)	Rectum	8140/3: Adenocarcinoma, NOS	C20.9-Rectum, NOS	Moderately differentiated; Grade II	Blank(s)	I	Blank(s)	Blank(s)	T1	Blank(s)	Blank(s)	N0	0	None	Blank(s)	Blank(s)	999	300	0	0	0	0	98	10	No radiation and/or cancer-directed surgery	Beam radiation	Dead (attributable to this cancer dx)	Alive or dead due to cancer	2	Rectum and Rectosigmoid Junction	One primary only	January	No/Unknown
5368612	2009	Male	53	White	Divorced	Rectum	8140/3: Adenocarcinoma, NOS	C20.9-Rectum, NOS	Moderately differentiated; Grade II	Blank(s)	IIIB	Blank(s)	Blank(s)	T3	Blank(s)	Blank(s)	N1	50	4 or more regional lymph nodes removed	Blank(s)	Blank(s)	26	400	6	300	6	10	1	10	Radiation prior to surgery	Beam radiation	Alive or dead of other cause	Alive or dead due to cancer	57	Alive	One primary only	March	Yes
5368978	2009	Female	51	White	Married (including common law)	Rectum	8210/3: Adenocarcinoma in adenomatous polyp	C20.9-Rectum, NOS	Moderately differentiated; Grade II	Blank(s)	I	Blank(s)	Blank(s)	T2	Blank(s)	Blank(s)	N0	30	4 or more regional lymph nodes removed	Blank(s)	Blank(s)	999	200	3	0	3	23	0	10	No radiation and/or cancer-directed surgery	None	Alive or dead of other cause	Alive or dead due to cancer	56	Alive	One primary only	April	No/Unknown
5369068	2008	Female	72	White	Single (never married)	Rectum	8210/3: Adenocarcinoma in adenomatous polyp	C20.9-Rectum, NOS	Moderately differentiated; Grade II	Blank(s)	I	Blank(s)	Blank(s)	T1	Blank(s)	Blank(s)	N0	26	None	Blank(s)	Blank(s)	999	160	3	0	0	0	98	998	No radiation and/or cancer-directed surgery	None	Alive or dead of other cause	Alive or dead due to cancer	60	Alive	One primary only	December	No/Unknown
5369193	2009	Female	53	Asian or Pacific Islander	Married (including common law)	Rectum	8263/3: Adenocarcinoma in tubulovillous adenoma	C20.9-Rectum, NOS	Moderately differentiated; Grade II	Blank(s)	I	Blank(s)	Blank(s)	T1	Blank(s)	Blank(s)	N0	30	4 or more regional lymph nodes removed	Blank(s)	Blank(s)	999	160	3	0	3	15	0	20	No radiation and/or cancer-directed surgery	None	Alive or dead of other cause	Alive or dead due to cancer	57	Alive	One primary only	March	No/Unknown
5369345	2009	Male	73	Asian or Pacific Islander	Married (including common law)	Rectum	8480/3: Mucinous adenocarcinoma	C20.9-Rectum, NOS	Moderately differentiated; Grade II	Blank(s)	IIIA	Blank(s)	Blank(s)	T2	Blank(s)	Blank(s)	N1	27	None	Blank(s)	Blank(s)	15	200	3	110	0	0	98	998	Radiation after surgery	Beam radiation	Dead (attributable to this cancer dx)	Alive or dead due to cancer	26	Rectum and Rectosigmoid Junction	One primary only	May	Yes
5369439	2009	Male	45	White	Married (including common law)	Rectum	8140/3: Adenocarcinoma, NOS	C20.9-Rectum, NOS	Moderately differentiated; Grade II	Blank(s)	I	Blank(s)	Blank(s)	T2	Blank(s)	Blank(s)	N0	30	4 or more regional lymph nodes removed	Blank(s)	Blank(s)	32	200	3	0	3	11	0	20	No radiation and/or cancer-directed surgery	None	Alive or dead of other cause	Alive or dead due to cancer	57	Alive	One primary only	March	No/Unknown
5370150	2009	Male	74	Asian or Pacific Islander	Divorced	Rectum	8140/3: Adenocarcinoma, NOS	C20.9-Rectum, NOS	Moderately differentiated; Grade II	Blank(s)	I	Blank(s)	Blank(s)	T1	Blank(s)	Blank(s)	N0	30	4 or more regional lymph nodes removed	Blank(s)	Blank(s)	12	160	3	0	3	10	0	20	No radiation and/or cancer-directed surgery	None	Alive or dead of other cause	Alive or dead due to cancer	57	Alive	One primary only	March	No/Unknown
5370243	2009	Male	58	Asian or Pacific Islander	Married (including common law)	Rectum	8140/3: Adenocarcinoma, NOS	C20.9-Rectum, NOS	Moderately differentiated; Grade II	Blank(s)	I	Blank(s)	Blank(s)	T1	Blank(s)	Blank(s)	N0	30	4 or more regional lymph nodes removed	Blank(s)	Blank(s)	20	160	3	0	3	12	0	20	No radiation and/or cancer-directed surgery	None	Alive or dead of other cause	Alive or dead due to cancer	56	Alive	One primary only	April	No/Unknown
5370274	2009	Male	71	White	Married (including common law)	Rectum	8140/3: Adenocarcinoma, NOS	C20.9-Rectum, NOS	Moderately differentiated; Grade II	Blank(s)	I	Blank(s)	Blank(s)	T2	Blank(s)	Blank(s)	N0	30	4 or more regional lymph nodes removed	Blank(s)	Blank(s)	33	200	5	0	3	7	0	999	Radiation prior to surgery	Beam radiation	Alive or dead of other cause	Alive or dead due to cancer	57	Alive	One primary only	March	Yes
5370398	2009	Male	54	White	Single (never married)	Anus, Anal Canal and Anorectum	8072/3: Squamous cell carcinoma, large cell, nonkeratinizing, NOS	C21.0-Anus, NOS	Moderately differentiated; Grade II	Blank(s)	II	Blank(s)	Blank(s)	T2	Blank(s)	Blank(s)	N0	0	None	Blank(s)	Blank(s)	35	300	1	0	0	0	98	Blank(s)	No radiation and/or cancer-directed surgery	Beam radiation	Alive or dead of other cause	Alive or dead due to cancer	57	Alive	One primary only	March	Yes
5370535	2009	Female	50	White	Married (including common law)	Rectum	8140/3: Adenocarcinoma, NOS	C20.9-Rectum, NOS	Moderately differentiated; Grade II	Blank(s)	IIA	Blank(s)	Blank(s)	T3	Blank(s)	Blank(s)	N0	30	4 or more regional lymph nodes removed	Blank(s)	Blank(s)	40	400	0	0	3	10	0	20	Radiation prior to surgery	Beam radiation	Alive or dead of other cause	Alive or dead due to cancer	56	Alive	One primary only	April	Yes
5370582	2009	Female	58	Asian or Pacific Islander	Married (including common law)	Rectum	8140/3: Adenocarcinoma, NOS	C20.9-Rectum, NOS	Moderately differentiated; Grade II	Blank(s)	IIIB	Blank(s)	Blank(s)	T3	Blank(s)	Blank(s)	N1	30	4 or more regional lymph nodes removed	Blank(s)	Blank(s)	40	400	3	300	3	19	2	20	Radiation after surgery	Beam radiation	Alive or dead of other cause	Alive or dead due to cancer	56	Alive	One primary only	April	Yes
5370583	2009	Female	62	Asian or Pacific Islander	Single (never married)	Rectum	8140/3: Adenocarcinoma, NOS	C20.9-Rectum, NOS	Moderately differentiated; Grade II	Blank(s)	IIA	Blank(s)	Blank(s)	T3	Blank(s)	Blank(s)	N0	0	None	Blank(s)	Blank(s)	17	450	1	0	0	0	98	20	No radiation and/or cancer-directed surgery	Beam radiation	Dead (attributable to this cancer dx)	Alive or dead due to cancer	26	Rectum and Rectosigmoid Junction	One primary only	May	Yes
5371187	2009	Female	52	Black	Married (including common law)	Rectum	8140/3: Adenocarcinoma, NOS	C20.9-Rectum, NOS	Moderately differentiated; Grade II	Blank(s)	IIIC	Blank(s)	Blank(s)	T3	Blank(s)	Blank(s)	N2	50	4 or more regional lymph nodes removed	Blank(s)	Blank(s)	13	450	3	100	3	20	5	10	No radiation and/or cancer-directed surgery	None	Alive or dead of other cause	Dead (attributable to causes other than this cancer dx)	41	State DC not available or state DC available but no COD	One primary only	June	No/Unknown
5371368	2009	Male	54	Asian or Pacific Islander	Married (including common law)	Rectum	8261/3: Adenocarcinoma in villous adenoma	C20.9-Rectum, NOS	Moderately differentiated; Grade II	Blank(s)	IIIB	Blank(s)	Blank(s)	T3	Blank(s)	Blank(s)	N1	30	4 or more regional lymph nodes removed	Blank(s)	Blank(s)	4	450	3	100	3	17	1	999	Radiation after surgery	Beam radiation	Alive or dead of other cause	Alive or dead due to cancer	57	Alive	One primary only	March	Yes
5371425	2009	Female	72	White	Widowed	Rectum	8140/3: Adenocarcinoma, NOS	C20.9-Rectum, NOS	Moderately differentiated; Grade II	Blank(s)	IIA	Blank(s)	Blank(s)	T3	Blank(s)	Blank(s)	N0	30	4 or more regional lymph nodes removed	Blank(s)	Blank(s)	40	450	3	0	3	17	0	20	Radiation after surgery	Beam radiation	Alive or dead of other cause	Alive or dead due to cancer	48	Alive	One primary only	March	Yes
5371597	2009	Male	64	White	Married (including common law)	Rectum	8140/3: Adenocarcinoma, NOS	C20.9-Rectum, NOS	Moderately differentiated; Grade II	Blank(s)	I	Blank(s)	Blank(s)	T2	Blank(s)	Blank(s)	N0	27	None	Blank(s)	Blank(s)	7	200	6	0	0	0	98	20	Radiation prior to surgery	Beam radiation	Alive or dead of other cause	Alive or dead due to cancer	57	Alive	One primary only	March	Yes
5371743	2009	Female	45	White	Married (including common law)	Anus, Anal Canal and Anorectum	8070/3: Squamous cell carcinoma, NOS	C21.0-Anus, NOS	Moderately differentiated; Grade II	Blank(s)	IIIB	Blank(s)	Blank(s)	T4	Blank(s)	Blank(s)	N1	0	None	Blank(s)	Blank(s)	15	700	0	100	0	0	98	Blank(s)	No radiation and/or cancer-directed surgery	Beam radiation	Alive or dead of other cause	Alive or dead due to cancer	54	Alive	One primary only	June	Yes
5372218	2007	Male	76	Asian or Pacific Islander	Married (including common law)	Rectum	8140/3: Adenocarcinoma, NOS	C20.9-Rectum, NOS	Moderately differentiated; Grade II	Blank(s)	I	Blank(s)	Blank(s)	T1	Blank(s)	Blank(s)	N0	0	None	Blank(s)	Blank(s)	999	300	1	0	0	0	98	999	No radiation and/or cancer-directed surgery	None	Alive or dead of other cause	Alive or dead due to cancer	42	Alive	One primary only	November	No/Unknown
5372885	2009	Female	59	White	Married (including common law)	Rectum	8263/3: Adenocarcinoma in tubulovillous adenoma	C20.9-Rectum, NOS	Moderately differentiated; Grade II	Blank(s)	I	Blank(s)	Blank(s)	T1	Blank(s)	Blank(s)	N0	30	None	Blank(s)	Blank(s)	999	160	3	0	0	0	98	999	No radiation and/or cancer-directed surgery	None	Alive or dead of other cause	Alive or dead due to cancer	57	Alive	One primary only	March	No/Unknown
5372907	2009	Male	71	Asian or Pacific Islander	Married (including common law)	Rectum	8140/3: Adenocarcinoma, NOS	C20.9-Rectum, NOS	Moderately differentiated; Grade II	Blank(s)	IIIB	Blank(s)	Blank(s)	T3	Blank(s)	Blank(s)	N1	0	None	Blank(s)	Blank(s)	64	450	1	200	0	0	98	998	No radiation and/or cancer-directed surgery	Beam radiation	Dead (attributable to this cancer dx)	Alive or dead due to cancer	34	Rectum and Rectosigmoid Junction	One primary only	June	Yes
5373220	2009	Male	50	White	Single (never married)	Rectum	8140/3: Adenocarcinoma, NOS	C20.9-Rectum, NOS	Poorly differentiated; Grade III	Blank(s)	I	Blank(s)	Blank(s)	T2	Blank(s)	Blank(s)	N0	30	4 or more regional lymph nodes removed	Blank(s)	Blank(s)	52	200	3	0	3	11	0	999	Radiation prior to surgery	Beam radiation	Alive or dead of other cause	Alive or dead due to cancer	56	Alive	One primary only	April	Yes
5373241	2009	Male	65	Black	Married (including common law)	Rectum	8140/3: Adenocarcinoma, NOS	C20.9-Rectum, NOS	Moderately differentiated; Grade II	Blank(s)	IIA	Blank(s)	Blank(s)	T3	Blank(s)	Blank(s)	N0	30	4 or more regional lymph nodes removed	Blank(s)	Blank(s)	40	400	3	0	3	10	0	999	Radiation prior to surgery	Beam radiation	Alive or dead of other cause	Alive or dead due to cancer	57	Alive	One primary only	March	No/Unknown
5373469	2009	Male	46	White	Married (including common law)	Rectum	8140/3: Adenocarcinoma, NOS	C20.9-Rectum, NOS	Poorly differentiated; Grade III	Blank(s)	I	Blank(s)	Blank(s)	T1	Blank(s)	Blank(s)	N0	80	4 or more regional lymph nodes removed	Blank(s)	Blank(s)	60	300	5	0	6	12	0	998	Sequence unknown, but both were given	Beam radiation	Alive or dead of other cause	Alive or dead due to cancer	56	Alive	One primary only	April	Yes
5373976	2009	Female	60	White	Married (including common law)	Rectum	8263/3: Adenocarcinoma in tubulovillous adenoma	C20.9-Rectum, NOS	Moderately differentiated; Grade II	Blank(s)	IIA	Blank(s)	Blank(s)	T3	Blank(s)	Blank(s)	N0	30	4 or more regional lymph nodes removed	Blank(s)	Blank(s)	999	400	5	0	6	19	0	20	Radiation after surgery	Radiation, NOS method or source not specified	Alive or dead of other cause	Alive or dead due to cancer	56	Alive	One primary only	April	Yes
5374319	2008	Male	65	White	Married (including common law)	Rectum	8210/3: Adenocarcinoma in adenomatous polyp	C20.9-Rectum, NOS	Moderately differentiated; Grade II	Blank(s)	I	Blank(s)	Blank(s)	T1	Blank(s)	Blank(s)	N0	30	4 or more regional lymph nodes removed	Blank(s)	Blank(s)	20	160	3	0	3	8	0	20	No radiation and/or cancer-directed surgery	None	Alive or dead of other cause	Alive or dead due to cancer	60	Alive	One primary only	December	No/Unknown
5375198	2009	Male	79	White	Divorced	Rectum	8140/3: Adenocarcinoma, NOS	C20.9-Rectum, NOS	Well differentiated; Grade I	Blank(s)	IIIB	Blank(s)	Blank(s)	T3	Blank(s)	Blank(s)	N1	30	4 or more regional lymph nodes removed	Blank(s)	Blank(s)	100	400	3	100	3	24	0	10	Radiation prior to surgery	Beam radiation	Alive or dead of other cause	Alive or dead due to cancer	58	Alive	One primary only	February	Yes
5375347	2009	Male	66	Asian or Pacific Islander	Married (including common law)	Rectum	8140/3: Adenocarcinoma, NOS	C20.9-Rectum, NOS	Moderately differentiated; Grade II	Blank(s)	IIIB	Blank(s)	Blank(s)	T3	Blank(s)	Blank(s)	N1	30	4 or more regional lymph nodes removed	Blank(s)	Blank(s)	50	450	6	100	5	11	0	998	Radiation prior to surgery	Beam radiation	Alive or dead of other cause	Alive or dead due to cancer	52	Alive	One primary only	August	Yes
5375516	2009	Male	77	White	Married (including common law)	Anus, Anal Canal and Anorectum	8070/3: Squamous cell carcinoma, NOS	C21.1-Anal canal	Moderately differentiated; Grade II	Blank(s)	IIIA	Blank(s)	Blank(s)	T3	Blank(s)	Blank(s)	N1	0	None	Blank(s)	Blank(s)	90	400	1	600	0	0	98	Blank(s)	No radiation and/or cancer-directed surgery	Beam radiation	Dead (attributable to this cancer dx)	Alive or dead due to cancer	11	Other Cause of Death	One primary only	June	Yes
5376068	2008	Male	51	White	Single (never married)	Anus, Anal Canal and Anorectum	8070/3: Squamous cell carcinoma, NOS	C21.1-Anal canal	Well differentiated; Grade I	Blank(s)	II	Blank(s)	Blank(s)	T2	Blank(s)	Blank(s)	N0	20	None	Blank(s)	Blank(s)	30	160	3	0	0	0	98	Blank(s)	No radiation and/or cancer-directed surgery	Refused	Alive or dead of other cause	Dead (attributable to causes other than this cancer dx)	35	Accidents and Adverse Effects	One primary only	June	No/Unknown
5376539	2009	Male	49	Black	Single (never married)	Rectum	8140/3: Adenocarcinoma, NOS	C20.9-Rectum, NOS	Moderately differentiated; Grade II	Blank(s)	IIIA	Blank(s)	Blank(s)	T2	Blank(s)	Blank(s)	N1	30	4 or more regional lymph nodes removed	Blank(s)	Blank(s)	60	200	3	100	3	12	1	20	No radiation and/or cancer-directed surgery	None	Alive or dead of other cause	Alive or dead due to cancer	55	Alive	One primary only	May	Yes
5376980	2009	Female	62	Black	Single (never married)	Rectum	8263/3: Adenocarcinoma in tubulovillous adenoma	C20.9-Rectum, NOS	Moderately differentiated; Grade II	Blank(s)	IIIA	Blank(s)	Blank(s)	T1	Blank(s)	Blank(s)	N1	50	4 or more regional lymph nodes removed	Blank(s)	Blank(s)	3	160	3	300	3	19	1	999	Radiation after surgery	Beam radiation	Alive or dead of other cause	Alive or dead due to cancer	54	Alive	One primary only	June	No/Unknown
5377031	2009	Male	43	Asian or Pacific Islander	Married (including common law)	Rectum	8210/3: Adenocarcinoma in adenomatous polyp	C20.9-Rectum, NOS	Moderately differentiated; Grade II	Blank(s)	IIIB	Blank(s)	Blank(s)	T3	Blank(s)	Blank(s)	N1	30	4 or more regional lymph nodes removed	Blank(s)	Blank(s)	999	450	3	100	5	7	1	999	Radiation after surgery	Beam radiation	Alive or dead of other cause	Alive or dead due to cancer	55	Alive	One primary only	May	Yes
5377059	2009	Male	62	White	Married (including common law)	Rectum	8140/3: Adenocarcinoma, NOS	C20.9-Rectum, NOS	Moderately differentiated; Grade II	Blank(s)	IIIB	Blank(s)	Blank(s)	T3	Blank(s)	Blank(s)	N1	90	4 or more regional lymph nodes removed	Blank(s)	Blank(s)	60	400	0	100	0	16	0	999	Radiation prior to surgery	Beam radiation	Alive or dead of other cause	Alive or dead due to cancer	55	Alive	One primary only	May	Yes
5377120	2009	Male	53	Asian or Pacific Islander	Married (including common law)	Rectum	8263/3: Adenocarcinoma in tubulovillous adenoma	C20.9-Rectum, NOS	Moderately differentiated; Grade II	Blank(s)	IIIC	Blank(s)	Blank(s)	T3	Blank(s)	Blank(s)	N2	30	4 or more regional lymph nodes removed	Blank(s)	Blank(s)	50	450	5	300	5	19	19	20	Radiation prior to surgery	Radiation, NOS method or source not specified	Dead (attributable to this cancer dx)	Alive or dead due to cancer	31	Rectum and Rectosigmoid Junction	One primary only	May	Yes
5377304	2009	Male	67	White	Single (never married)	Anus, Anal Canal and Anorectum	8071/3: Squamous cell carcinoma, keratinizing, NOS	C21.1-Anal canal	Moderately differentiated; Grade II	Blank(s)	I	Blank(s)	Blank(s)	T1	Blank(s)	Blank(s)	N0	27	None	Blank(s)	Blank(s)	20	100	3	0	0	0	98	Blank(s)	Radiation after surgery	Beam radiation	Alive or dead of other cause	Alive or dead due to cancer	52	Alive	One primary only	August	Yes
5377516	2009	Male	54	White	Married (including common law)	Rectum	8263/3: Adenocarcinoma in tubulovillous adenoma	C20.9-Rectum, NOS	Moderately differentiated; Grade II	Blank(s)	I	Blank(s)	Blank(s)	T2	Blank(s)	Blank(s)	N0	30	4 or more regional lymph nodes removed	Blank(s)	Blank(s)	20	200	3	0	3	11	0	20	No radiation and/or cancer-directed surgery	None	Alive or dead of other cause	Alive or dead due to cancer	54	Alive	One primary only	June	No/Unknown
5377778	2009	Male	64	Asian or Pacific Islander	Married (including common law)	Rectum	8263/3: Adenocarcinoma in tubulovillous adenoma	C20.9-Rectum, NOS	Moderately differentiated; Grade II	Blank(s)	I	Blank(s)	Blank(s)	T1	Blank(s)	Blank(s)	N0	26	None	Blank(s)	Blank(s)	6	160	3	0	0	0	98	20	Radiation after surgery	Beam radiation	Alive or dead of other cause	Alive or dead due to cancer	52	Alive	One primary only	August	Yes
5378520	2009	Male	51	Asian or Pacific Islander	Married (including common law)	Rectum	8210/3: Adenocarcinoma in adenomatous polyp	C20.9-Rectum, NOS	Moderately differentiated; Grade II	Blank(s)	I	Blank(s)	Blank(s)	T2	Blank(s)	Blank(s)	N0	26	None	Blank(s)	Blank(s)	23	200	5	0	0	0	98	20	Radiation after surgery	Radiation, NOS method or source not specified	Alive or dead of other cause	Alive or dead due to cancer	54	Alive	One primary only	June	No/Unknown
5379096	2009	Female	60	White	Divorced	Anus, Anal Canal and Anorectum	8083/3: Basaloid squamous cell carcinoma	C21.1-Anal canal	Poorly differentiated; Grade III	Blank(s)	II	Blank(s)	Blank(s)	T2	Blank(s)	Blank(s)	N0	0	None	Blank(s)	Blank(s)	25	400	0	0	0	0	98	Blank(s)	No radiation and/or cancer-directed surgery	Beam radiation	Alive or dead of other cause	Alive or dead due to cancer	55	Alive	One primary only	May	Yes
5379372	2009	Female	73	White	Married (including common law)	Rectum	8140/3: Adenocarcinoma, NOS	C20.9-Rectum, NOS	Moderately differentiated; Grade II	Blank(s)	I	Blank(s)	Blank(s)	T1	Blank(s)	Blank(s)	N0	27	None	Blank(s)	Blank(s)	12	160	3	0	0	0	98	20	No radiation and/or cancer-directed surgery	None	Alive or dead of other cause	Alive or dead due to cancer	53	Alive	One primary only	July	No/Unknown
5379803	2009	Male	77	White	Widowed	Rectum	8140/3: Adenocarcinoma, NOS	C20.9-Rectum, NOS	Moderately differentiated; Grade II	Blank(s)	IIIC	Blank(s)	Blank(s)	T3	Blank(s)	Blank(s)	N2	50	4 or more regional lymph nodes removed	Blank(s)	Blank(s)	40	450	6	100	6	5	4	20	Radiation prior to surgery	Beam radiation	Dead (attributable to this cancer dx)	Alive or dead due to cancer	52	Rectum and Rectosigmoid Junction	One primary only	June	Yes
5379994	2009	Male	66	Asian or Pacific Islander	Married (including common law)	Rectum	8210/3: Adenocarcinoma in adenomatous polyp	C20.9-Rectum, NOS	Moderately differentiated; Grade II	Blank(s)	I	Blank(s)	Blank(s)	T1	Blank(s)	Blank(s)	N0	30	4 or more regional lymph nodes removed	Blank(s)	Blank(s)	999	160	3	0	3	10	0	20	No radiation and/or cancer-directed surgery	None	Alive or dead of other cause	Alive or dead due to cancer	54	Alive	One primary only	June	No/Unknown
5381019	2008	Male	60	White	Married (including common law)	Anus, Anal Canal and Anorectum	8140/3: Adenocarcinoma, NOS	C21.1-Anal canal	Moderately differentiated; Grade II	Blank(s)	I	Blank(s)	Blank(s)	T1	Blank(s)	Blank(s)	N0	60	4 or more regional lymph nodes removed	Blank(s)	Blank(s)	19	310	3	0	3	4	0	Blank(s)	No radiation and/or cancer-directed surgery	None	Dead (attributable to this cancer dx)	Alive or dead due to cancer	36	Anus, Anal Canal and Anorectum	One primary only	April	No/Unknown
5381053	2005	Male	62	White	Married (including common law)	Rectum	8140/3: Adenocarcinoma, NOS	C20.9-Rectum, NOS	Well differentiated; Grade I	Blank(s)	I	Blank(s)	Blank(s)	T1	Blank(s)	Blank(s)	N0	26	None	Blank(s)	Blank(s)	25	160	3	0	0	0	98	998	No radiation and/or cancer-directed surgery	None	Alive or dead of other cause	Dead (attributable to causes other than this cancer dx)	6	Diseases of Heart	One primary only	November	No/Unknown
5381657	2009	Male	42	White	Married (including common law)	Rectum	8480/3: Mucinous adenocarcinoma	C20.9-Rectum, NOS	Poorly differentiated; Grade III	Blank(s)	IIIC	Blank(s)	Blank(s)	T3	Blank(s)	Blank(s)	N2	80	4 or more regional lymph nodes removed	Blank(s)	Blank(s)	45	450	6	100	5	9	0	999	Radiation prior to surgery	Beam radiation	Alive or dead of other cause	Alive or dead due to cancer	55	Alive	One primary only	May	Yes
5381764	2009	Male	68	White	Single (never married)	Rectum	8140/3: Adenocarcinoma, NOS	C20.9-Rectum, NOS	Moderately differentiated; Grade II	Blank(s)	IIIB	Blank(s)	Blank(s)	T3	Blank(s)	Blank(s)	N1	0	None	Blank(s)	Blank(s)	102	450	0	200	0	0	98	10	No radiation and/or cancer-directed surgery	Refused	Dead (attributable to this cancer dx)	Alive or dead due to cancer	23	Rectum and Rectosigmoid Junction	One primary only	April	No/Unknown
5382150	2009	Male	52	Asian or Pacific Islander	Married (including common law)	Rectum	8140/3: Adenocarcinoma, NOS	C20.9-Rectum, NOS	Moderately differentiated; Grade II	Blank(s)	IIIB	Blank(s)	Blank(s)	T3	Blank(s)	Blank(s)	N1	30	4 or more regional lymph nodes removed	Blank(s)	Blank(s)	999	400	5	300	6	10	1	20	Radiation prior to surgery	Radiation, NOS method or source not specified	Alive or dead of other cause	Alive or dead due to cancer	52	Alive	One primary only	August	Yes
5382151	2009	Male	52	White	Married (including common law)	Rectum	8140/3: Adenocarcinoma, NOS	C20.9-Rectum, NOS	Well differentiated; Grade I	Blank(s)	IIA	Blank(s)	Blank(s)	T3	Blank(s)	Blank(s)	N0	30	4 or more regional lymph nodes removed	Blank(s)	Blank(s)	30	450	6	0	5	8	0	20	Radiation prior to surgery	Radiation, NOS method or source not specified	Alive or dead of other cause	Alive or dead due to cancer	53	Alive	One primary only	July	Yes
5383001	2009	Female	62	White	Married (including common law)	Rectum	8140/3: Adenocarcinoma, NOS	C20.9-Rectum, NOS	Well differentiated; Grade I	Blank(s)	IIIA	Blank(s)	Blank(s)	T2	Blank(s)	Blank(s)	N1	30	4 or more regional lymph nodes removed	Blank(s)	Blank(s)	3	200	3	300	3	13	1	999	Radiation prior to surgery	Beam radiation	Alive or dead of other cause	Alive or dead due to cancer	54	Alive	One primary only	June	Yes
5383130	2009	Male	45	White	Married (including common law)	Rectum	8263/3: Adenocarcinoma in tubulovillous adenoma	C20.9-Rectum, NOS	Poorly differentiated; Grade III	Blank(s)	I	Blank(s)	Blank(s)	T1	Blank(s)	Blank(s)	N0	26	None	Blank(s)	Blank(s)	999	150	3	0	0	0	98	998	No radiation and/or cancer-directed surgery	None	Alive or dead of other cause	Alive or dead due to cancer	52	Alive	One primary only	August	No/Unknown
5383799	2009	Male	36	White	Single (never married)	Rectum	8263/3: Adenocarcinoma in tubulovillous adenoma	C20.9-Rectum, NOS	Moderately differentiated; Grade II	Blank(s)	I	Blank(s)	Blank(s)	T1	Blank(s)	Blank(s)	N0	30	None	Blank(s)	Blank(s)	999	150	3	0	0	0	98	999	No radiation and/or cancer-directed surgery	None	Dead (attributable to this cancer dx)	Alive or dead due to cancer	28	Rectum and Rectosigmoid Junction	One primary only	April	No/Unknown
5383835	2009	Male	54	White	Married (including common law)	Rectum	8140/3: Adenocarcinoma, NOS	C20.9-Rectum, NOS	Moderately differentiated; Grade II	Blank(s)	I	Blank(s)	Blank(s)	T1	Blank(s)	Blank(s)	N0	30	4 or more regional lymph nodes removed	Blank(s)	Blank(s)	40	160	6	0	6	18	0	20	Radiation prior to surgery	Beam radiation	Alive or dead of other cause	Alive or dead due to cancer	55	Alive	One primary only	May	Yes
5384044	2009	Female	52	White	Married (including common law)	Rectum	8261/3: Adenocarcinoma in villous adenoma	C20.9-Rectum, NOS	Poorly differentiated; Grade III	Blank(s)	IIIA	Blank(s)	Blank(s)	T1	Blank(s)	Blank(s)	N1	30	4 or more regional lymph nodes removed	Blank(s)	Blank(s)	993	160	3	100	3	17	2	10	No radiation and/or cancer-directed surgery	None	Dead (attributable to this cancer dx)	Alive or dead due to cancer	27	Colon excluding Rectum	One primary only	July	Yes
5384083	2009	Male	76	Asian or Pacific Islander	Married (including common law)	Rectum	8140/3: Adenocarcinoma, NOS	C20.9-Rectum, NOS	Moderately differentiated; Grade II	Blank(s)	IIIA	Blank(s)	Blank(s)	T1	Blank(s)	Blank(s)	N1	0	None	Blank(s)	Blank(s)	30	300	1	100	0	0	98	20	No radiation and/or cancer-directed surgery	Beam radiation	Alive or dead of other cause	Dead (attributable to causes other than this cancer dx)	36	Other Cause of Death	One primary only	July	Yes
5384086	2009	Male	57	Asian or Pacific Islander	Divorced	Rectum	8140/3: Adenocarcinoma, NOS	C20.9-Rectum, NOS	Moderately differentiated; Grade II	Blank(s)	IIA	Blank(s)	Blank(s)	T3	Blank(s)	Blank(s)	N0	30	4 or more regional lymph nodes removed	Blank(s)	Blank(s)	90	450	3	0	3	22	0	20	No radiation and/or cancer-directed surgery	None	Dead (attributable to this cancer dx)	Alive or dead due to cancer	22	Rectum and Rectosigmoid Junction	One primary only	July	Yes
5384107	2009	Male	74	White	Separated	Rectum	8140/3: Adenocarcinoma, NOS	C20.9-Rectum, NOS	Moderately differentiated; Grade II	Blank(s)	I	Blank(s)	Blank(s)	T1	Blank(s)	Blank(s)	N0	27	1 to 3 regional lymph nodes removed	Blank(s)	Blank(s)	53	160	3	0	3	2	0	20	No radiation and/or cancer-directed surgery	None	Alive or dead of other cause	Alive or dead due to cancer	57	Alive	One primary only	March	No/Unknown
5384120	2009	Male	63	White	Married (including common law)	Rectum	8140/3: Adenocarcinoma, NOS	C20.9-Rectum, NOS	Moderately differentiated; Grade II	Blank(s)	I	Blank(s)	Blank(s)	T2	Blank(s)	Blank(s)	N0	30	4 or more regional lymph nodes removed	Blank(s)	Blank(s)	18	200	3	0	3	23	0	20	No radiation and/or cancer-directed surgery	None	Alive or dead of other cause	Dead (attributable to causes other than this cancer dx)	3	Diseases of Heart	One primary only	April	Yes
5384123	2009	Male	56	Black	Married (including common law)	Rectum	8140/3: Adenocarcinoma, NOS	C20.9-Rectum, NOS	Moderately differentiated; Grade II	Blank(s)	IIA	Blank(s)	Blank(s)	T3	Blank(s)	Blank(s)	N0	30	4 or more regional lymph nodes removed	Blank(s)	Blank(s)	15	450	1	0	6	12	0	10	Intraoperative rad with other rad before/after surgery	Beam radiation	Dead (attributable to this cancer dx)	Alive or dead due to cancer	47	Rectum and Rectosigmoid Junction	One primary only	July	Yes
5384136	2009	Male	54	White	Married (including common law)	Rectum	8140/3: Adenocarcinoma, NOS	C20.9-Rectum, NOS	Moderately differentiated; Grade II	Blank(s)	IIIB	Blank(s)	Blank(s)	T3	Blank(s)	Blank(s)	N1	30	4 or more regional lymph nodes removed	Blank(s)	Blank(s)	41	400	5	100	5	8	0	10	Radiation prior to surgery	Beam radiation	Alive or dead of other cause	Alive or dead due to cancer	54	Alive	One primary only	June	Yes
5384138	2009	Male	55	White	Married (including common law)	Rectum	8140/3: Adenocarcinoma, NOS	C20.9-Rectum, NOS	Poorly differentiated; Grade III	Blank(s)	IIIC	Blank(s)	Blank(s)	T3	Blank(s)	Blank(s)	N2	50	4 or more regional lymph nodes removed	Blank(s)	Blank(s)	135	450	5	100	5	17	0	20	Radiation prior to surgery	Beam radiation	Alive or dead of other cause	Alive or dead due to cancer	53	Alive	One primary only	July	Yes
5384170	2009	Male	60	Black	Married (including common law)	Rectum	8210/3: Adenocarcinoma in adenomatous polyp	C20.9-Rectum, NOS	Moderately differentiated; Grade II	Blank(s)	I	Blank(s)	Blank(s)	T1	Blank(s)	Blank(s)	N0	30	None	Blank(s)	Blank(s)	15	150	3	0	0	0	98	20	No radiation and/or cancer-directed surgery	None	Alive or dead of other cause	Alive or dead due to cancer	53	Alive	One primary only	July	No/Unknown
5384679	2009	Female	57	Asian or Pacific Islander	Married (including common law)	Rectum	8140/3: Adenocarcinoma, NOS	C20.9-Rectum, NOS	Moderately differentiated; Grade II	Blank(s)	IIIA	Blank(s)	Blank(s)	T2	Blank(s)	Blank(s)	N1	50	4 or more regional lymph nodes removed	Blank(s)	Blank(s)	999	200	1	200	0	8	2	10	Radiation prior to surgery	Beam radiation	Alive or dead of other cause	Alive or dead due to cancer	55	Alive	One primary only	May	Yes
5385082	2009	Female	71	White	Divorced	Rectum	8263/3: Adenocarcinoma in tubulovillous adenoma	C20.9-Rectum, NOS	Moderately differentiated; Grade II	Blank(s)	I	Blank(s)	Blank(s)	T2	Blank(s)	Blank(s)	N0	30	None	Blank(s)	Blank(s)	999	200	6	0	0	0	98	999	Radiation prior to surgery	Beam radiation	Alive or dead of other cause	Alive or dead due to cancer	56	Alive	One primary only	April	Yes
5385084	2009	Female	77	White	Widowed	Rectum	8140/3: Adenocarcinoma, NOS	C20.9-Rectum, NOS	Moderately differentiated; Grade II	Blank(s)	IIA	Blank(s)	Blank(s)	T3	Blank(s)	Blank(s)	N0	30	4 or more regional lymph nodes removed	Blank(s)	Blank(s)	29	400	3	0	3	14	0	20	No radiation and/or cancer-directed surgery	None	Alive or dead of other cause	Alive or dead due to cancer	52	Alive	One primary only	August	No/Unknown
5385345	2009	Female	58	White	Single (never married)	Rectum	8140/3: Adenocarcinoma, NOS	C20.9-Rectum, NOS	Moderately differentiated; Grade II	Blank(s)	IIIC	Blank(s)	Blank(s)	T3	Blank(s)	Blank(s)	N2	30	4 or more regional lymph nodes removed	Blank(s)	Blank(s)	13	450	6	300	6	9	4	998	Radiation prior to surgery	Beam radiation	Alive or dead of other cause	Alive or dead due to cancer	53	Alive	One primary only	July	Yes
5386285	2009	Male	70	White	Married (including common law)	Rectum	8140/3: Adenocarcinoma, NOS	C20.9-Rectum, NOS	Moderately differentiated; Grade II	Blank(s)	I	Blank(s)	Blank(s)	T2	Blank(s)	Blank(s)	N0	30	4 or more regional lymph nodes removed	Blank(s)	Blank(s)	16	200	3	0	3	7	0	20	No radiation and/or cancer-directed surgery	None	Alive or dead of other cause	Alive or dead due to cancer	53	Alive	One primary only	July	No/Unknown
5386907	2009	Male	80	White	Married (including common law)	Rectum	8210/3: Adenocarcinoma in adenomatous polyp	C20.9-Rectum, NOS	Well differentiated; Grade I	Blank(s)	I	Blank(s)	Blank(s)	T1	Blank(s)	Blank(s)	N0	26	None	Blank(s)	Blank(s)	4	160	3	0	0	0	98	20	No radiation and/or cancer-directed surgery	None	Alive or dead of other cause	Alive or dead due to cancer	53	Alive	One primary only	July	No/Unknown
5387163	2009	Male	57	Black	Widowed	Rectum	8140/3: Adenocarcinoma, NOS	C20.9-Rectum, NOS	Moderately differentiated; Grade II	Blank(s)	I	Blank(s)	Blank(s)	T1	Blank(s)	Blank(s)	N0	50	None	Blank(s)	Blank(s)	999	300	6	0	6	15	0	20	Radiation prior to surgery	Beam radiation	Alive or dead of other cause	Alive or dead due to cancer	51	Alive	One primary only	September	Yes
5387177	2009	Female	72	Asian or Pacific Islander	Married (including common law)	Rectum	8140/3: Adenocarcinoma, NOS	C20.9-Rectum, NOS	Moderately differentiated; Grade II	Blank(s)	IIIC	Blank(s)	Blank(s)	T2	Blank(s)	Blank(s)	N2	50	4 or more regional lymph nodes removed	Blank(s)	Blank(s)	70	200	3	100	3	13	9	999	Radiation after surgery	Beam radiation	Dead (attributable to this cancer dx)	Alive or dead due to cancer	7	Colon excluding Rectum	One primary only	August	Yes
5387787	2009	Female	66	White	Married (including common law)	Anus, Anal Canal and Anorectum	8140/3: Adenocarcinoma, NOS	C21.8-Overlapping lesion of rectum, anus, and anal canal	Moderately differentiated; Grade II	Blank(s)	IIIA	Blank(s)	Blank(s)	T2	Blank(s)	Blank(s)	N1	62	4 or more regional lymph nodes removed	Blank(s)	Blank(s)	50	400	5	100	5	33	0	Blank(s)	Radiation prior to surgery	Beam radiation	Alive or dead of other cause	Alive or dead due to cancer	52	Alive	One primary only	August	Yes
5387925	2009	Female	58	White	Married (including common law)	Rectum	8263/3: Adenocarcinoma in tubulovillous adenoma	C20.9-Rectum, NOS	Moderately differentiated; Grade II	Blank(s)	IIIB	Blank(s)	Blank(s)	T3	Blank(s)	Blank(s)	N1	30	4 or more regional lymph nodes removed	Blank(s)	Blank(s)	80	450	3	300	3	28	1	20	Radiation after surgery	Beam radiation	Alive or dead of other cause	Alive or dead due to cancer	51	Alive	One primary only	September	Yes
5388348	2009	Male	69	Asian or Pacific Islander	Married (including common law)	Rectum	8140/3: Adenocarcinoma, NOS	C20.9-Rectum, NOS	Moderately differentiated; Grade II	Blank(s)	IIA	Blank(s)	Blank(s)	T3	Blank(s)	Blank(s)	N0	30	4 or more regional lymph nodes removed	Blank(s)	Blank(s)	25	450	3	0	3	4	0	10	Radiation prior to surgery	Beam radiation	Alive or dead of other cause	Alive or dead due to cancer	52	Alive	One primary only	August	Yes
5388413	2009	Male	53	Asian or Pacific Islander	Married (including common law)	Rectum	8140/3: Adenocarcinoma, NOS	C20.9-Rectum, NOS	Moderately differentiated; Grade II	Blank(s)	IIIB	Blank(s)	Blank(s)	T3	Blank(s)	Blank(s)	N1	30	4 or more regional lymph nodes removed	Blank(s)	Blank(s)	27	450	3	100	3	17	1	20	Radiation after surgery	Radiation, NOS method or source not specified	Alive or dead of other cause	Alive or dead due to cancer	52	Alive	One primary only	August	Yes
5388415	2009	Female	80	White	Widowed	Rectum	8480/3: Mucinous adenocarcinoma	C20.9-Rectum, NOS	Poorly differentiated; Grade III	Blank(s)	IIIA	Blank(s)	Blank(s)	T2	Blank(s)	Blank(s)	N1	50	4 or more regional lymph nodes removed	Blank(s)	Blank(s)	70	200	6	300	6	10	2	20	Radiation prior to surgery	Radiation, NOS method or source not specified	Dead (attributable to this cancer dx)	Alive or dead due to cancer	45	Rectum and Rectosigmoid Junction	One primary only	September	Yes
5388475	2009	Male	69	White	Single (never married)	Rectum	8263/3: Adenocarcinoma in tubulovillous adenoma	C20.9-Rectum, NOS	Moderately differentiated; Grade II	Blank(s)	I	Blank(s)	Blank(s)	T1	Blank(s)	Blank(s)	N0	0	None	Blank(s)	Blank(s)	10	160	1	0	0	0	98	999	No radiation and/or cancer-directed surgery	None	Alive or dead of other cause	Alive or dead due to cancer	52	Alive	One primary only	August	No/Unknown
5388477	2009	Female	57	Asian or Pacific Islander	Married (including common law)	Rectum	8140/3: Adenocarcinoma, NOS	C20.9-Rectum, NOS	Moderately differentiated; Grade II	Blank(s)	IIIB	Blank(s)	Blank(s)	T3	Blank(s)	Blank(s)	N1	0	None	Blank(s)	Blank(s)	40	400	1	100	0	0	98	20	No radiation and/or cancer-directed surgery	Radiation, NOS method or source not specified	Alive or dead of other cause	Alive or dead due to cancer	52	Alive	One primary only	August	Yes
5388480	2009	Male	53	White	Married (including common law)	Rectum	8263/3: Adenocarcinoma in tubulovillous adenoma	C20.9-Rectum, NOS	Poorly differentiated; Grade III	Blank(s)	IIIB	Blank(s)	Blank(s)	T3	Blank(s)	Blank(s)	N1	40	4 or more regional lymph nodes removed	Blank(s)	Blank(s)	49	450	6	100	6	19	3	20	Radiation prior to surgery	Beam radiation	Alive or dead of other cause	Alive or dead due to cancer	52	Alive	One primary only	August	Yes
5388540	2009	Male	77	White	Married (including common law)	Rectum	8490/3: Signet ring cell carcinoma	C20.9-Rectum, NOS	Poorly differentiated; Grade III	Blank(s)	IIIB	Blank(s)	Blank(s)	T3	Blank(s)	Blank(s)	N1	30	4 or more regional lymph nodes removed	Blank(s)	Blank(s)	999	450	3	100	3	10	1	10	Radiation before and after surgery	Beam radiation	Dead (attributable to this cancer dx)	Alive or dead due to cancer	13	Rectum and Rectosigmoid Junction	One primary only	July	Yes
5389039	2009	Female	70	White	Married (including common law)	Rectum	8140/3: Adenocarcinoma, NOS	C20.9-Rectum, NOS	Well differentiated; Grade I	Blank(s)	IIIB	Blank(s)	Blank(s)	T3	Blank(s)	Blank(s)	N1	50	4 or more regional lymph nodes removed	Blank(s)	Blank(s)	31	400	5	100	5	6	0	20	Radiation prior to surgery	Beam radiation	Alive or dead of other cause	Alive or dead due to cancer	53	Alive	One primary only	July	Yes
5389106	2009	Male	60	White	Single (never married)	Anus, Anal Canal and Anorectum	8070/3: Squamous cell carcinoma, NOS	C21.0-Anus, NOS	Moderately differentiated; Grade II	Blank(s)	II	Blank(s)	Blank(s)	T2	Blank(s)	Blank(s)	N0	27	None	Blank(s)	Blank(s)	22	160	3	0	0	0	98	Blank(s)	No radiation and/or cancer-directed surgery	None	Alive or dead of other cause	Alive or dead due to cancer	48	Alive	One primary only	December	No/Unknown
5389723	2009	Male	60	White	Single (never married)	Rectum	8140/3: Adenocarcinoma, NOS	C20.9-Rectum, NOS	Moderately differentiated; Grade II	Blank(s)	IIIA	Blank(s)	Blank(s)	T2	Blank(s)	Blank(s)	N1	30	4 or more regional lymph nodes removed	Blank(s)	Blank(s)	30	200	6	100	6	6	3	20	Radiation prior to surgery	Beam radiation	Alive or dead of other cause	Alive or dead due to cancer	54	Alive	One primary only	June	Yes
5389958	2009	Male	64	White	Married (including common law)	Rectum	8210/3: Adenocarcinoma in adenomatous polyp	C20.9-Rectum, NOS	Well differentiated; Grade I	Blank(s)	I	Blank(s)	Blank(s)	T1	Blank(s)	Blank(s)	N0	27	None	Blank(s)	Blank(s)	9	300	3	0	0	0	98	998	No radiation and/or cancer-directed surgery	None	Alive or dead of other cause	Alive or dead due to cancer	52	Alive	One primary only	August	No/Unknown
5390304	2009	Male	53	White	Married (including common law)	Rectum	8140/3: Adenocarcinoma, NOS	C20.9-Rectum, NOS	Moderately differentiated; Grade II	Blank(s)	I	Blank(s)	Blank(s)	T2	Blank(s)	Blank(s)	N0	30	4 or more regional lymph nodes removed	Blank(s)	Blank(s)	999	200	6	0	6	22	0	20	Radiation prior to surgery	Radiation, NOS method or source not specified	Alive or dead of other cause	Dead (attributable to causes other than this cancer dx)	10	Other Infectious and Parasitic Diseases including HIV	One primary only	September	Yes
5390765	2009	Male	48	Asian or Pacific Islander	Single (never married)	Rectum	8210/3: Adenocarcinoma in adenomatous polyp	C20.9-Rectum, NOS	Moderately differentiated; Grade II	Blank(s)	I	Blank(s)	Blank(s)	T1	Blank(s)	Blank(s)	N0	30	4 or more regional lymph nodes removed	Blank(s)	Blank(s)	14	160	3	0	3	15	0	20	No radiation and/or cancer-directed surgery	None	Alive or dead of other cause	Alive or dead due to cancer	51	Alive	One primary only	September	No/Unknown
5390767	2009	Male	54	White	Divorced	Rectum	8210/3: Adenocarcinoma in adenomatous polyp	C20.9-Rectum, NOS	Moderately differentiated; Grade II	Blank(s)	IIA	Blank(s)	Blank(s)	T3	Blank(s)	Blank(s)	N0	30	1 to 3 regional lymph nodes removed	Blank(s)	Blank(s)	33	400	5	0	5	1	0	20	Radiation before and after surgery	Beam radiation	Alive or dead of other cause	Alive or dead due to cancer	51	Alive	One primary only	September	Yes
5390768	2009	Male	75	Asian or Pacific Islander	Married (including common law)	Rectum	8263/3: Adenocarcinoma in tubulovillous adenoma	C20.9-Rectum, NOS	Moderately differentiated; Grade II	Blank(s)	I	Blank(s)	Blank(s)	T1	Blank(s)	Blank(s)	N0	26	None	Blank(s)	Blank(s)	999	150	3	0	0	0	98	20	No radiation and/or cancer-directed surgery	None	Alive or dead of other cause	Alive or dead due to cancer	53	Alive	One primary only	July	No/Unknown
5391131	2009	Male	61	Asian or Pacific Islander	Divorced	Rectum	8140/3: Adenocarcinoma, NOS	C20.9-Rectum, NOS	Moderately differentiated; Grade II	Blank(s)	I	Blank(s)	Blank(s)	T2	Blank(s)	Blank(s)	N0	27	1 to 3 regional lymph nodes removed	Blank(s)	Blank(s)	20	200	3	0	3	1	0	20	No radiation and/or cancer-directed surgery	None	Alive or dead of other cause	Alive or dead due to cancer	49	Alive	One primary only	November	No/Unknown
5391218	2009	Male	57	White	Married (including common law)	Rectum	8480/3: Mucinous adenocarcinoma	C20.9-Rectum, NOS	Poorly differentiated; Grade III	Blank(s)	IIIA	Blank(s)	Blank(s)	T1	Blank(s)	Blank(s)	N1	30	4 or more regional lymph nodes removed	Blank(s)	Blank(s)	999	150	3	100	3	18	2	20	Radiation after surgery	Beam radiation	Alive or dead of other cause	Alive or dead due to cancer	51	Alive	One primary only	September	Yes
5391678	2009	Male	57	White	Single (never married)	Rectum	8140/3: Adenocarcinoma, NOS	C20.9-Rectum, NOS	Moderately differentiated; Grade II	Blank(s)	IIA	Blank(s)	Blank(s)	T3	Blank(s)	Blank(s)	N0	50	None	Blank(s)	Blank(s)	25	400	1	0	0	0	98	997	Radiation after surgery	Beam radiation	Alive or dead of other cause	Alive or dead due to cancer	50	Alive	One primary only	October	Yes
5392060	2009	Female	46	Asian or Pacific Islander	Married (including common law)	Rectum	8210/3: Adenocarcinoma in adenomatous polyp	C20.9-Rectum, NOS	Moderately differentiated; Grade II	Blank(s)	IIA	Blank(s)	Blank(s)	T3	Blank(s)	Blank(s)	N0	40	4 or more regional lymph nodes removed	Blank(s)	Blank(s)	50	470	5	0	6	24	0	20	Radiation prior to surgery	Beam radiation	Alive or dead of other cause	Alive or dead due to cancer	48	Alive	One primary only	December	Yes
5392532	2009	Male	78	Black	Married (including common law)	Rectum	8140/3: Adenocarcinoma, NOS	C20.9-Rectum, NOS	Moderately differentiated; Grade II	Blank(s)	I	Blank(s)	Blank(s)	T1	Blank(s)	Blank(s)	N0	27	None	Blank(s)	Blank(s)	25	150	3	0	0	0	98	998	No radiation and/or cancer-directed surgery	None	Alive or dead of other cause	Alive or dead due to cancer	48	Alive	One primary only	December	No/Unknown
5392586	2009	Male	63	White	Married (including common law)	Rectum	8140/3: Adenocarcinoma, NOS	C20.9-Rectum, NOS	Moderately differentiated; Grade II	Blank(s)	IIIB	Blank(s)	Blank(s)	T3	Blank(s)	Blank(s)	N1	50	4 or more regional lymph nodes removed	Blank(s)	Blank(s)	18	450	5	300	6	7	1	20	Radiation prior to surgery	Beam radiation	Alive or dead of other cause	Alive or dead due to cancer	49	Alive	One primary only	November	Yes
5392911	2009	Female	65	Asian or Pacific Islander	Married (including common law)	Rectum	8140/3: Adenocarcinoma, NOS	C20.9-Rectum, NOS	Moderately differentiated; Grade II	Blank(s)	IIA	Blank(s)	Blank(s)	T3	Blank(s)	Blank(s)	N0	30	4 or more regional lymph nodes removed	Blank(s)	Blank(s)	28	400	6	0	6	14	0	10	Radiation prior to surgery	Beam radiation	Dead (attributable to this cancer dx)	Alive or dead due to cancer	36	Colon excluding Rectum	One primary only	November	Yes
5393093	2009	Male	65	White	Married (including common law)	Rectum	8140/3: Adenocarcinoma, NOS	C20.9-Rectum, NOS	Moderately differentiated; Grade II	Blank(s)	IIIB	Blank(s)	Blank(s)	T3	Blank(s)	Blank(s)	N1	30	4 or more regional lymph nodes removed	Blank(s)	Blank(s)	40	400	3	100	3	24	2	10	Radiation after surgery	Beam radiation	Alive or dead of other cause	Alive or dead due to cancer	50	Alive	One primary only	October	Yes
5393655	2009	Male	61	Asian or Pacific Islander	Married (including common law)	Rectum	8480/3: Mucinous adenocarcinoma	C20.9-Rectum, NOS	Moderately differentiated; Grade II	Blank(s)	IIIC	Blank(s)	Blank(s)	T3	Blank(s)	Blank(s)	N2	50	4 or more regional lymph nodes removed	Blank(s)	Blank(s)	50	400	1	200	0	14	5	20	Radiation prior to surgery	Beam radiation	Dead (attributable to this cancer dx)	Alive or dead due to cancer	47	Rectum and Rectosigmoid Junction	One primary only	October	Yes
5393779	2009	Female	70	Asian or Pacific Islander	Widowed	Rectum	8140/3: Adenocarcinoma, NOS	C20.9-Rectum, NOS	Moderately differentiated; Grade II	Blank(s)	I	Blank(s)	Blank(s)	T2	Blank(s)	Blank(s)	N0	27	None	Blank(s)	Blank(s)	27	200	3	0	0	0	98	20	Radiation after surgery	Beam radiation	Alive or dead of other cause	Alive or dead due to cancer	54	Alive	One primary only	June	Yes
5393781	2009	Male	52	Asian or Pacific Islander	Married (including common law)	Rectum	8246/3: Neuroendocrine carcinoma, NOS	C20.9-Rectum, NOS	Well differentiated; Grade I	Blank(s)	I	Blank(s)	Blank(s)	T1	Blank(s)	Blank(s)	N0	26	None	Blank(s)	Blank(s)	999	150	3	0	0	0	98	Blank(s)	No radiation and/or cancer-directed surgery	None	Alive or dead of other cause	Alive or dead due to cancer	49	Alive	One primary only	November	No/Unknown
5393811	2009	Male	72	White	Widowed	Rectum	8140/3: Adenocarcinoma, NOS	C20.9-Rectum, NOS	Moderately differentiated; Grade II	Blank(s)	IIIB	Blank(s)	Blank(s)	T3	Blank(s)	Blank(s)	N1	50	1 to 3 regional lymph nodes removed	Blank(s)	Blank(s)	30	400	5	200	5	2	0	20	Radiation prior to surgery	Beam radiation	Alive or dead of other cause	Alive or dead due to cancer	50	Alive	One primary only	October	Yes
5393855	2009	Female	53	White	Married (including common law)	Rectum	8263/3: Adenocarcinoma in tubulovillous adenoma	C20.9-Rectum, NOS	Moderately differentiated; Grade II	Blank(s)	I	Blank(s)	Blank(s)	T1	Blank(s)	Blank(s)	N0	30	None	Blank(s)	Blank(s)	4	160	3	0	0	0	98	999	No radiation and/or cancer-directed surgery	None	Alive or dead of other cause	Alive or dead due to cancer	48	Alive	One primary only	December	No/Unknown
5394050	2009	Male	79	Asian or Pacific Islander	Widowed	Rectum	8140/3: Adenocarcinoma, NOS	C20.9-Rectum, NOS	Moderately differentiated; Grade II	Blank(s)	IIA	Blank(s)	Blank(s)	T3	Blank(s)	Blank(s)	N0	30	1 to 3 regional lymph nodes removed	Blank(s)	Blank(s)	39	450	3	0	3	3	0	999	No radiation and/or cancer-directed surgery	None	Alive or dead of other cause	Alive or dead due to cancer	52	Alive	One primary only	August	No/Unknown
5394067	2009	Male	76	White	Divorced	Rectum	8140/3: Adenocarcinoma, NOS	C20.9-Rectum, NOS	Moderately differentiated; Grade II	Blank(s)	IIA	Blank(s)	Blank(s)	T3	Blank(s)	Blank(s)	N0	30	4 or more regional lymph nodes removed	Blank(s)	Blank(s)	50	400	5	0	5	10	0	20	Radiation prior to surgery	Beam radiation	Alive or dead of other cause	Alive or dead due to cancer	54	Alive	One primary only	June	Yes
5394430	2009	Male	55	White	Married (including common law)	Rectum	8140/3: Adenocarcinoma, NOS	C20.9-Rectum, NOS	Poorly differentiated; Grade III	Blank(s)	IIIB	Blank(s)	Blank(s)	T4	Blank(s)	Blank(s)	N1	70	4 or more regional lymph nodes removed	Blank(s)	Blank(s)	999	610	1	200	6	0	98	10	Intraoperative radiation	Beam radiation	Dead (attributable to this cancer dx)	Alive or dead due to cancer	20	Rectum and Rectosigmoid Junction	One primary only	October	Yes
5394736	2009	Male	48	Black	Single (never married)	Anus, Anal Canal and Anorectum	8070/3: Squamous cell carcinoma, NOS	C21.0-Anus, NOS	Moderately differentiated; Grade II	Blank(s)	II	Blank(s)	Blank(s)	T3	Blank(s)	Blank(s)	N0	0	None	Blank(s)	Blank(s)	55	300	1	0	0	0	98	Blank(s)	No radiation and/or cancer-directed surgery	Radiation, NOS method or source not specified	Alive or dead of other cause	Dead (attributable to causes other than this cancer dx)	2	Diseases of Heart	One primary only	December	No/Unknown
5394897	2009	Male	69	White	Married (including common law)	Rectum	8140/3: Adenocarcinoma, NOS	C20.9-Rectum, NOS	Moderately differentiated; Grade II	Blank(s)	IIA	Blank(s)	Blank(s)	T3	Blank(s)	Blank(s)	N0	30	4 or more regional lymph nodes removed	Blank(s)	Blank(s)	999	458	6	0	0	0	98	10	Radiation prior to surgery	Beam radiation	Alive or dead of other cause	Alive or dead due to cancer	51	Alive	One primary only	September	Yes
5394900	2009	Female	51	White	Married (including common law)	Rectum	8263/3: Adenocarcinoma in tubulovillous adenoma	C20.9-Rectum, NOS	Moderately differentiated; Grade II	Blank(s)	I	Blank(s)	Blank(s)	T1	Blank(s)	Blank(s)	N0	26	None	Blank(s)	Blank(s)	999	160	3	0	0	0	98	20	No radiation and/or cancer-directed surgery	None	Alive or dead of other cause	Alive or dead due to cancer	52	Alive	One primary only	August	No/Unknown
5395143	2009	Female	75	White	Married (including common law)	Anus, Anal Canal and Anorectum	8070/3: Squamous cell carcinoma, NOS	C21.1-Anal canal	Moderately differentiated; Grade II	Blank(s)	II	Blank(s)	Blank(s)	T2	Blank(s)	Blank(s)	N0	27	None	Blank(s)	Blank(s)	40	160	3	0	0	0	98	Blank(s)	No radiation and/or cancer-directed surgery	None	Alive or dead of other cause	Alive or dead due to cancer	48	Alive	One primary only	December	No/Unknown
5395268	2008	Male	58	Asian or Pacific Islander	Single (never married)	Rectum	8263/3: Adenocarcinoma in tubulovillous adenoma	C20.9-Rectum, NOS	Moderately differentiated; Grade II	Blank(s)	IIIA	Blank(s)	Blank(s)	T2	Blank(s)	Blank(s)	N1	90	4 or more regional lymph nodes removed	Blank(s)	Blank(s)	25	200	3	300	3	7	1	10	No radiation and/or cancer-directed surgery	None	Alive or dead of other cause	Dead (attributable to causes other than this cancer dx)	57	Diseases of Heart	One primary only	February	Yes
5395572	2009	Male	72	Asian or Pacific Islander	Married (including common law)	Rectum	8480/3: Mucinous adenocarcinoma	C20.9-Rectum, NOS	Poorly differentiated; Grade III	Blank(s)	IIIB	Blank(s)	Blank(s)	T3	Blank(s)	Blank(s)	N1	30	4 or more regional lymph nodes removed	Blank(s)	Blank(s)	32	455	6	100	5	10	0	10	Radiation prior to surgery	Beam radiation	Dead (attributable to this cancer dx)	Alive or dead due to cancer	17	Rectum and Rectosigmoid Junction	One primary only	October	Yes
[truncated: 27,050 more rows]
